# Supplementary material for: The chromatin remodeling protein CHD-1 and the EFL-1/DPL-1 transcription factor cooperatively down regulate CDK-2 to control SAS-6 levels and centriole number
Source: PLoS Genet. 2022 Apr 4;18(4):e1009799. doi: 10.1371/journal.pgen.1009799 (PMC9009770; doi:10.1371/journal.pgen.1009799)
Supplement: S1 Table — (XLSX) [file pgen.1009799.s007.xlsx]

## Sheet: Sheet1
172432	-2.781	chd-1
266900	-2.155	plk-3
186462	-1.933	fbxa-192
175697	-1.362	sax-2
189628	-0.992	fbxa-107
173029	-0.876	CELE_C27C7.1
174171	-0.866	F10E7.2
175766	-0.863	F09F7.4
186560	-0.845	fbxa-108
3565794	-0.844	epg-5
182226	-0.735	C04F12.5
182238	-0.732	C04G6.6
173578	-0.713	Y59C2A.3
176902	-0.704	F56B3.2
174800	-0.658	alh-8
187992	-0.644	T02G5.4
176417	-0.644	T16G12.3
186279	-0.637	wago-2
171761	-0.637	Y51F10.7
182043	-0.631	B0564.2
185364	-0.617	ztf-28
180870	-0.607	C09B8.4
178745	-0.563	folt-2
173668	-0.554	CELE_C17F4.7
178116	-0.552	tag-30
173405	-0.55	chs-2
3565977	-0.543	rde-11
176258	-0.538	tpk-1
180815	-0.537	C41A3.1
182943	-0.528	hint-3
185307	-0.527	CELE_F35E12.5
178743	-0.526	CELE_T03D3.5
190394	-0.514	fbxa-106
7040138	-0.506	T23G11.11
186640	-0.505	bath-19
179095	-0.493	npa-1
182223	-0.486	ugt-63
172314	-0.483	T08B2.11
188556	-0.481	T16G12.4
175261	-0.475	clec-150
190278	-0.47	Y54G2A.12
180162	-0.466	fat-5
174682	-0.454	CELE_R03D7.2
177314	-0.449	gba-4
183641	-0.446	C50C3.1
186777	-0.44	CELE_H25K10.1
177680	-0.439	F21D5.3
174094	-0.438	C56C10.11
259576	-0.43	F55G1.6
190309	-0.424	Y55F3AM.11
178215	-0.42	pgp-1
178744	-0.418	ugt-53
186742	-0.41	H14A12.5
179263	-0.405	F07B7.2
189307	-0.405	W09B7.2
189661	-0.403	nspe-7
187798	-0.4	R11A8.1
179513	-0.398	F58B4.5
186648	-0.393	bath-1
175401	-0.389	H34I24.2
186647	-0.387	bath-21
179565	-0.381	cutl-18
190077	-0.379	CELE_Y49F6A.5
177176	-0.372	CELE_F49F1.1
179619	-0.372	col-158
177007	-0.37	CELE_C23H5.8
180931	-0.369	cpr-6
246006	-0.369	Y119D3B.21
191209	-0.369	ZK6.11
178716	-0.368	clec-209
178721	-0.368	F56A4.2
178238	-0.367	clec-186
178802	-0.365	cyp-35A5
189207	-0.364	clec-118
187242	-0.362	K09H9.7
172215	-0.361	tag-163
180758	-0.359	R08E3.1
176890	-0.359	K11H12.1
185216	-0.357	F32H5.4
173807	-0.355	rpn-5
181826	-0.352	bath-24
174942	-0.351	Y38F1A.6
179747	-0.351	F18E2.1
179951	-0.35	clec-57
186231	-0.35	cah-1
172533	-0.348	gna-2
189181	-0.34	W04A8.2
179441	-0.339	K07C5.3
181198	-0.336	lec-8
179406	-0.336	ugt-17
187060	-0.335	K06B9.2
179645	-0.333	F57F5.1
188456	-0.333	T12F5.2
185680	-0.333	snt-2
176259	-0.332	trxr-2
176311	-0.332	C40H1.7
180136	-0.331	CELE_T05E12.6
3896818	-0.33	ZK185.5
176797	-0.327	T12D8.5
175390	-0.325	Y71H2AM.13
175112	-0.323	CELE_F57C2.5
176248	-0.319	retr-1
179785	-0.317	far-3
172273	-0.316	C06A5.6
171751	-0.316	egl-30
177518	-0.315	F55G1.5
190282	-0.315	Y54G2A.21
187089	-0.314	K07C5.2
177432	-0.313	CELE_C01B10.6
187640	-0.313	R06C7.2
176376	-0.311	ech-6
177647	-0.31	syx-4
177635	-0.307	D2096.7
184972	-0.307	F26D11.1
172660	-0.306	cpn-1
175757	-0.305	R02F2.1
3565515	-0.303	CELE_Y41D4B.11
180728	-0.302	amt-4
190329	-0.298	Y56A3A.16
179126	-0.298	fbxa-105
177612	-0.296	faah-2
184829	-0.295	CELE_F22D6.9
173272	-0.294	gpdh-1
187195	-0.294	CELE_K09C4.5
174649	-0.293	dph-2
175002	-0.293	Y48E1B.8
185015	-0.293	spp-18
187701	-0.292	R08E3.2
178900	-0.29	sid-1
178747	-0.29	ifc-1
180486	-0.289	dhs-25
182160	-0.288	lab-1
172272	-0.288	C06A5.5
172271	-0.288	Y76G2A.1
3565976	-0.288	Y76G2A.2
3564771	-0.288	C06A5.10
184879	-0.287	CELE_F23A7.4
173091	-0.287	CELE_Y47H10A.5
175366	-0.286	E02H9.3
190039	-0.286	CELE_Y48G1BM.6
187093	-0.286	cyp-35B2
182107	-0.285	C02C2.4
13219975	-0.284	F59D8.3
186723	-0.284	H11L12.1
259526	-0.283	mrpl-36
179866	-0.282	CELE_F35E12.6
190742	-0.282	CELE_Y80D3A.9
185760	-0.282	F44G4.3
181619	-0.281	CELE_F46F2.3
188795	-0.281	T23E1.2
190056	-0.28	Y48G9A.11
178565	-0.278	Y39D8A.1
187232	-0.278	K09F6.4
176080	-0.277	C18H2.2
179831	-0.277	T10G3.3
179247	-0.276	F28A12.4
176587	-0.276	Y66D12A.10
173096	-0.275	R05D7.4
188311	-0.275	mdt-10
185654	-0.274	F42A9.6
186756	-0.274	H20J04.4
190579	-0.274	usp-3
174472	-0.273	acs-7
175405	-0.273	R10F2.6
183573	-0.273	C48B6.9
176926	-0.272	mrps-25
190897	-0.272	CELE_Y105C5B.20
180321	-0.27	fog-2
175961	-0.27	T07E3.4
176664	-0.269	CELE_Y49E10.4
175748	-0.269	F48E8.6
177798	-0.268	F58G6.7
186651	-0.268	btb-4
179863	-0.267	T01D3.6
174606	-0.265	E04D5.1
176532	-0.265	exos-1
179381	-0.264	fshr-1
183965	-0.264	D2096.1
173021	-0.264	cutl-10
176969	-0.26	set-23
173206	-0.259	C01A2.5
178049	-0.259	his-48
259455	-0.258	T26C5.3
179561	-0.257	clec-223
187159	-0.257	K08E4.3
172343	-0.256	ZC328.3
184042	-0.254	EEED8.3
178448	-0.254	CELE_Y105C5B.15
177480	-0.254	CELE_Y43B11AR.3
173211	-0.253	Y40B1B.7
176950	-0.253	Y77E11A.6
177939	-0.252	ugt-44
179160	-0.251	xpo-1
171749	-0.25	C53H9.2
177620	-0.249	K07H8.9
13190610	-0.247	F44E2.11
177018	-0.246	vha-3
179643	-0.246	cyl-1
177081	-0.246	Y54G2A.3
178437	-0.245	tag-349
175654	-0.244	nhl-2
176826	-0.244	tut-1
174570	-0.244	lact-2
180039	-0.243	CELE_T06E6.1
179155	-0.243	C26F1.3
188472	-0.243	ssup-72
173471	-0.242	T07D3.9
181510	-0.242	cytb-5.1
176102	-0.241	cuc-1
174264	-0.241	T09A5.7
177037	-0.24	CELE_Y69A2AR.21
184206	-0.24	F08G5.6
181079	-0.24	M60.2
176903	-0.239	mrpl-2
259963	-0.239	R02F2.9
173070	-0.238	CELE_R09B3.2
3565833	-0.238	tos-1
184167	-0.236	F08A8.3
179302	-0.235	asp-2
6418825	-0.235	ZK742.6
173940	-0.235	acdh-2
178564	-0.234	dod-19
3896896	-0.233	CELE_F23A7.8
172860	-0.233	his-68
178337	-0.232	T23G4.3
176753	-0.232	Y43F4B.9
189725	-0.232	Y39A3CL.3
187463	-0.231	M28.10
178207	-0.231	CELE_ZK795.3
190601	-0.231	lsm-6
174339	-0.23	F49E12.9
175235	-0.229	rps-29
186680	-0.229	H04D03.3
181034	-0.228	vit-1
187630	-0.228	R05H10.5
172164	-0.228	mrpl-47
178195	-0.228	C25G4.3
188040	-0.226	mrpl-16
179166	-0.226	C37C3.1
171939	-0.226	hus-1
179417	-0.225	ZK856.11
190454	-0.225	agt-1
177855	-0.224	uba-1
178503	-0.224	CELE_ZK550.6
179851	-0.224	CELE_F53F4.12
175122	-0.224	mltn-9
184716	-0.223	F20C5.3
181793	-0.223	pot-3
172242	-0.222	hil-5
172081	-0.222	W09C3.4
186442	-0.222	btb-20
173499	-0.222	W09B6.4
175091	-0.221	agl-1
175478	-0.221	C14B1.7
173558	-0.221	CELE_F52C6.2
172226	-0.22	tag-345
191404	-0.22	ZK686.1
176373	-0.219	iff-1
175577	-0.219	R07E5.7
182741	-0.219	C17G1.2
179179	-0.218	Y97E10AR.6
171781	-0.218	F12B6.2
177928	-0.217	lpd-8
181439	-0.217	F17H10.1
174263	-0.217	T09A5.5
190395	-0.216	CELE_Y59A8B.12
184046	-0.214	EEED8.14
191523	-0.214	mrps-23
3565165	-0.214	F23F1.10
184284	-0.213	F10B5.2
178305	-0.213	Y62E10A.14
174181	-0.213	maoc-1
174914	-0.212	spds-1
176558	-0.212	mib-1
179833	-0.211	gut-2
175934	-0.21	let-765
173400	-0.21	mrpl-28
190251	-0.21	ego-2
177621	-0.209	K07H8.10
172419	-0.209	C48B6.3
190716	-0.209	CELE_Y75B12B.1
178138	-0.209	T12G3.6
173387	-0.209	C23H3.5
179529	-0.209	dhs-18
173339	-0.208	K05C4.5
179339	-0.207	his-35
174325	-0.206	F35C11.5
178927	-0.206	rhr-1
178353	-0.206	CELE_B0513.2
259466	-0.206	Y17G7B.21
172368	-0.206	F57B10.8
176359	-0.205	hcp-3
176464	-0.205	D2045.2
176995	-0.205	F52C12.2
176273	-0.205	rpn-6.2
187398	-0.205	hpo-16
172943	-0.204	rla-0
177319	-0.204	F41H10.3
191525	-0.204	cin-4
186375	-0.204	F56D1.1
177624	-0.204	K07H8.1
179056	-0.204	pmp-5
176934	-0.204	cec-2
191704	-0.204	lip-1
186100	-0.204	F52C12.4
182915	-0.204	gmeb-4
175541	-0.203	xbp-1
179115	-0.203	C05C8.2
171916	-0.203	CELE_Y47G6A.9
174418	-0.202	ddx-19
174722	-0.202	CELE_C47G2.3
187602	-0.202	R05D3.8
175221	-0.202	orai-1
177351	-0.201	C31H1.8
188457	-0.201	mrpl-51
173331	-0.201	Y54E5A.6
3565862	-0.2	dnj-19
178278	-0.2	tag-115
173920	-0.199	mog-5
171997	-0.199	E01A2.6
179141	-0.199	ets-6
184305	-0.199	F10E9.5
175767	-0.198	F09F7.3
172954	-0.198	B0511.6
175708	-0.198	pup-2
183946	-0.198	CELE_D2023.4
178686	-0.197	lbp-9
189368	-0.197	CELE_Y6B3B.4
184990	-0.197	F26F4.6
175346	-0.197	frl-1
188872	-0.197	dyrb-1
4363045	-0.197	T07C4.12
181431	-0.196	F11C1.5
177622	-0.196	K07H8.3
178257	-0.196	CELE_C39E9.11
173758	-0.196	C16A11.2
186604	-0.196	exos-3
179212	-0.196	CELE_W02D7.6
180027	-0.195	cyn-7
179534	-0.195	act-2
179963	-0.195	pes-9
172577	-0.195	H05L14.2
174818	-0.195	CELE_Y6D1A.1
180345	-0.194	dct-16
171946	-0.194	C32E8.5
175189	-0.194	hpo-29
3565786	-0.194	hpo-31
171622	-0.194	Y48G1A.4
186322	-0.193	F55F10.1
172443	-0.193	prpf-4
178867	-0.193	pgl-3
183189	-0.193	sgo-1
177734	-0.193	fem-3
174037	-0.193	F13H8.3
186650	-0.193	bath-5
172790	-0.193	swah-1
173466	-0.192	acdh-9
172752	-0.192	F14B4.3
171681	-0.192	spp-17
185707	-0.192	F43D9.3
178007	-0.191	klc-1
179227	-0.191	dnj-22
178352	-0.191	rpl-29
259374	-0.191	B0041.8
174261	-0.191	cki-2
183737	-0.19	C53A5.6
174753	-0.19	W02B12.10
178907	-0.19	Y47A7.1
176362	-0.19	CELE_F58A4.9
189127	-0.19	W02G9.5
174634	-0.19	crn-5
260236	-0.19	CELE_Y47G6A.29
186093	-0.19	bath-2
179388	-0.189	ruvb-1
180186	-0.189	CELE_Y37H2A.1
188846	-0.189	T24C4.5
179730	-0.189	CELE_F56H9.2
183993	-0.189	E02H1.1
179140	-0.188	CELE_F19F10.9
178658	-0.188	dhs-13
175998	-0.188	ggtb-1
176581	-0.188	Y66D12A.21
178963	-0.188	CELE_K09H11.7
174837	-0.187	Y17G7B.20
176678	-0.187	CELE_Y111B2A.10
176717	-0.187	ZK1010.2
177294	-0.187	W03F8.3
176356	-0.187	CELE_F58A4.2
175596	-0.187	pan-1
180036	-0.186	C29F3.7
178304	-0.186	Y62E10A.13
174038	-0.185	F13H8.2
173693	-0.185	smu-2
179223	-0.185	vha-18
191044	-0.185	mrpl-45
172760	-0.184	lin-41
177135	-0.184	smgl-2
178148	-0.184	F11A10.7
189772	-0.184	CELE_Y39G10AR.7
259646	-0.184	F32D8.4
176498	-0.183	tat-3
189252	-0.183	W06E11.1
173356	-0.183	CELE_F32A7.4
173688	-0.183	C16C8.16
191563	-0.183	gstk-1
172743	-0.182	eef-2
174790	-0.182	tars-1
176646	-0.182	CELE_Y75B8A.7
174742	-0.181	C05D12.3
176907	-0.181	F56B3.11
3565947	-0.181	dnj-9
171836	-0.181	Y71F9B.2
176798	-0.181	taf-9
177185	-0.181	CELE_F30B5.4
173016	-0.181	CELE_Y53H1A.2
172661	-0.18	mfap-1
173340	-0.18	mtx-1
176012	-0.18	exos-9
13189011	-0.18	C14B1.12
177233	-0.18	F29B9.1
175840	-0.179	ubq-1
172611	-0.179	npp-2
173848	-0.179	aagr-2
173937	-0.179	ZK177.8
180885	-0.179	C15H9.9
13216595	-0.179	C53A5.17
178865	-0.179	F39G3.3
191632	-0.179	evl-20
175094	-0.178	imb-2
174777	-0.178	D1043.1
177160	-0.178	F35F11.1
175770	-0.178	F56D2.2
172320	-0.178	lpd-2
180130	-0.178	fbxa-206
13192290	-0.178	F52C12.6
172068	-0.177	C44E4.1
175735	-0.177	Y32H12A.2
174381	-0.177	F28C6.8
176207	-0.177	rha-2
172041	-0.176	dhc-1
179345	-0.176	F25B3.6
172736	-0.176	clec-91
174778	-0.176	F07A11.2
176517	-0.176	athp-1
3565820	-0.176	otub-1
178505	-0.176	gln-5
176588	-0.176	Y66D12A.9
177896	-0.176	mspn-1
180242	-0.176	CELE_Y39B6A.37
177591	-0.175	csr-1
171953	-0.175	ubr-1
173767	-0.175	mog-2
7040189	-0.175	D2005.7
175645	-0.175	C35D10.6
176470	-0.175	rab-33
13186571	-0.175	Y53C12A.10
174953	-0.175	gcn-2
176438	-0.174	rde-4
177679	-0.174	F21D5.2
179725	-0.174	ril-2
174204	-0.174	haf-2
176589	-0.174	Y66D12A.8
172520	-0.174	lrp-1
175065	-0.174	K09E4.2
181666	-0.174	CELE_Y7A5A.1
176024	-0.173	pars-1
171821	-0.173	cars-1
174004	-0.173	vrk-1
174373	-0.173	puf-5
173917	-0.173	EEED8.16
175871	-0.173	efk-1
179089	-0.173	F20A1.9
185532	-0.173	mage-1
177337	-0.173	T12E12.3
172118	-0.172	app-1
171593	-0.172	sesn-1
190776	-0.172	Y82E9BR.19
178536	-0.171	ife-3
177442	-0.171	vha-8
174546	-0.171	C05C10.2
179195	-0.171	srp-7
179434	-0.171	trx-2
178692	-0.17	F22F7.1
180221	-0.17	CELE_Y69H2.3
3565801	-0.17	T25G3.3
177441	-0.17	CELE_C17H12.2
260116	-0.17	skr-18
176684	-0.17	tpst-1
179711	-0.17	mrps-11
192051	-0.17	taf-2
172627	-0.17	CELE_F02E9.7
178952	-0.17	mut-14
174842	-0.17	Y17G7B.12
6418641	-0.17	Y62F5A.12
179359	-0.17	ZK287.7
176152	-0.169	bath-42
173322	-0.169	riok-2
173041	-0.169	F15D3.7
179043	-0.169	acs-1
188870	-0.169	T24H10.4
178859	-0.169	K03B4.1
183656	-0.169	C50E3.5
179230	-0.169	mrpl-4
183759	-0.169	CELE_C53D6.4
173071	-0.168	CELE_R09B3.3
175960	-0.168	K04C2.2
177942	-0.168	ced-5
173349	-0.168	K11B4.1
172020	-0.168	C18E3.9
176861	-0.168	tag-261
175544	-0.167	R74.8
174203	-0.167	hsp-4
174872	-0.167	CELE_Y57A10A.31
175906	-0.166	let-716
172761	-0.166	ppfr-1
177978	-0.166	hars-1
172622	-0.166	F16D3.4
175240	-0.166	zip-2
178961	-0.166	rga-3
174372	-0.166	bcs-1
179524	-0.166	F53B7.3
172586	-0.166	cdc-48.3
179064	-0.166	sna-1
176208	-0.166	C13G5.2
179442	-0.165	K07C5.4
172354	-0.165	K06A5.1
3565732	-0.165	C47B2.2
180244	-0.165	tgt-2
176126	-0.165	cit-1.2
3565206	-0.164	T02G5.7
190051	-0.164	gcn-1
174590	-0.164	atad-3
177397	-0.164	smg-3
175994	-0.164	CELE_B0280.9
174257	-0.164	skr-17
176221	-0.164	vps-33.1
173942	-0.164	CELE_C17C3.1
175841	-0.164	F25B5.5
172681	-0.164	dhfr-1
175251	-0.164	F23H11.2
185146	-0.164	F31C3.5
189240	-0.164	snx-3
171750	-0.163	rpl-27
172782	-0.163	usp-48
175545	-0.163	mpk-1
3564910	-0.163	dnj-13
173069	-0.163	exo-3
182280	-0.163	C06A5.1
178469	-0.163	mel-46
178201	-0.163	him-6
175591	-0.163	ugt-62
177451	-0.163	tre-2
176095	-0.163	ZK652.6
174862	-0.163	rsr-2
175753	-0.163	lon-1
190930	-0.163	ska-1
172219	-0.162	cey-2
171800	-0.162	CELE_F23C8.5
179423	-0.162	CELE_C12D8.1
175517	-0.162	C36E8.1
174180	-0.162	acdh-12
171810	-0.162	Y23H5B.6
177454	-0.162	T22D1.5
177816	-0.162	sna-2
178067	-0.162	F22B3.4
177836	-0.162	npp-1
13187896	-0.162	cacn-1
175853	-0.162	cyk-3
179352	-0.162	atl-1
175746	-0.162	CELE_W03A5.4
175834	-0.161	C28H8.3
259441	-0.161	C44B7.12
172857	-0.161	T23D8.3
174233	-0.16	cdc-42
176321	-0.16	CELE_T26G10.1
178830	-0.16	hpo-18
178898	-0.16	C04F5.8
180240	-0.16	mrps-35
175621	-0.159	emb-5
174476	-0.159	eat-3
179795	-0.159	acly-2
177529	-0.159	F49E8.2
179654	-0.159	R07B7.2
174622	-0.159	pro-1
175739	-0.159	paqr-2
180315	-0.159	dcs-1
175431	-0.159	Y53G8AR.8
172211	-0.158	cey-3
171697	-0.158	Y48G8AL.5
179554	-0.158	T19B10.6
187995	-0.158	T02G5.12
179435	-0.158	B0024.10
173352	-0.158	CELE_Y54E5B.2
179726	-0.157	C14C10.5
174572	-0.157	puf-12
172353	-0.157	cdc-25.1
175666	-0.157	mrps-18C
177071	-0.157	dml-1
189077	-0.157	dgtr-1
177120	-0.157	Y37E11B.5
178101	-0.157	inx-8
178887	-0.156	tam-1
172418	-0.156	smg-1
176780	-0.156	T28A8.6
176504	-0.155	K01G5.5
178104	-0.155	let-60
176913	-0.155	Y55F3BR.1
173133	-0.155	H28O16.2
172652	-0.155	snrp-27
190701	-0.155	CELE_Y75B8A.8
190605	-0.155	Y71H2AM.2
174547	-0.155	pho-11
3564855	-0.155	C08B11.9
180428	-0.155	F25E2.2
178669	-0.154	knl-3
179494	-0.154	CELE_D1054.3
174493	-0.154	gss-1
177362	-0.154	mcu-1
178563	-0.154	lipl-5
174735	-0.154	B0491.6
178602	-0.153	ergo-1
176419	-0.153	ekl-6
173121	-0.153	unc-101
179383	-0.153	CELE_T07C12.12
186814	-0.153	CELE_JC8.5
175925	-0.152	rpt-3
178777	-0.152	T22F3.3
179242	-0.152	F41E6.9
176035	-0.152	F56C9.6
179856	-0.152	F58G11.3
176263	-0.152	ZK643.5
177393	-0.152	lsm-8
180243	-0.152	CELE_Y39B6A.36
172815	-0.152	rpl-24.2
175921	-0.152	T26A5.8
177730	-0.152	icln-1
172017	-0.152	hop-1
173450	-0.151	W08F4.3
179611	-0.151	syx-5
179111	-0.151	C13F10.7
177582	-0.151	C49H3.3
187843	-0.151	mrps-6
178143	-0.15	spt-5
172562	-0.15	nmy-2
172245	-0.15	glh-3
173078	-0.15	hsf-1
3564830	-0.15	ZK177.4
175285	-0.15	Y119D3B.12
266861	-0.15	rnh-2
183250	-0.15	prp-4
178778	-0.149	rpl-11.1
179971	-0.149	daf-21
172794	-0.149	dut-1
175851	-0.149	eftu-2
174450	-0.149	T24H10.1
175821	-0.149	dpf-4
178486	-0.149	sfa-1
172830	-0.149	drsh-1
176292	-0.149	ZK512.2
174881	-0.149	daf-22
176814	-0.148	K08E3.5
177678	-0.148	F21D5.1
175668	-0.148	rpb-2
178421	-0.148	CELE_Y41E3.11
171838	-0.148	plk-2
173927	-0.148	F07F6.4
190485	-0.148	Y65B4A.6
178018	-0.148	F01G4.4
179872	-0.148	CELE_F53C11.3
176422	-0.148	bath-43
174440	-0.148	T24B8.7
176368	-0.148	C07A9.2
174509	-0.148	tag-124
178899	-0.148	C04F5.9
190250	-0.148	aat-9
266847	-0.147	top-1
172561	-0.147	smgl-1
177659	-0.147	pkg-2
174255	-0.147	C06A8.2
171752	-0.147	emr-1
172007	-0.147	egg-5
174963	-0.147	mecr-1
172247	-0.147	vps-51
176377	-0.147	vps-53
172027	-0.147	mus-81
176061	-0.146	cgh-1
178181	-0.146	F19B6.1
176268	-0.146	eif-3.D
177101	-0.146	hrp-1
179424	-0.146	akt-1
175467	-0.146	gsr-1
176754	-0.146	nud-1
179800	-0.146	him-17
171682	-0.146	mrpl-38
178935	-0.146	mms-19
179580	-0.146	CELE_C55A6.1
173852	-0.146	mdt-4
177636	-0.145	nap-1
178966	-0.145	F44E7.4
179790	-0.145	lap-2
172542	-0.145	adr-1
173321	-0.145	bath-40
13197791	-0.145	R11A8.7
177791	-0.145	trcs-1
174758	-0.145	CELE_B0334.3
172524	-0.145	ego-1
179103	-0.145	cpsf-2
187639	-0.145	wve-1
177315	-0.145	Y4C6B.1
173968	-0.145	C18A3.3
178263	-0.145	B0564.7
179229	-0.145	mrps-2
178330	-0.145	ugt-22
178823	-0.145	H43I07.2
185679	-0.145	alh-11
176176	-0.145	mrps-18A
173385	-0.145	nfyc-1
173308	-0.145	CELE_Y105E8A.14
175141	-0.144	W01D2.1
174231	-0.144	pgam-5
179324	-0.144	F36D4.5
176653	-0.144	CELE_Y75B8A.24
172587	-0.144	ath-1
181833	-0.144	mrpl-9
176053	-0.144	T20B12.3
174422	-0.144	mrpl-50
186775	-0.144	H24K24.4
175959	-0.144	brd-1
178893	-0.143	pqn-51
181410	-0.143	tag-147
174197	-0.143	puf-8
172392	-0.143	dhod-1
177190	-0.143	ama-1
175695	-0.143	F54D8.6
178487	-0.143	cyn-13
175675	-0.143	C27F2.10
172749	-0.143	ent-7
176858	-0.142	rps-24
174295	-0.142	ufd-2
174149	-0.142	ZK1127.6
178937	-0.142	C24G6.8
174672	-0.142	M106.4
172594	-0.142	rme-8
175723	-0.142	gop-3
177439	-0.142	CELE_C17H12.13
175713	-0.142	ZC155.4
175395	-0.142	Y71H2AM.20
179501	-0.142	CELE_C29A12.1
172780	-0.142	F30A10.9
179467	-0.141	C35A5.8
174074	-0.141	T28D9.1
259571	-0.141	htp-1
172784	-0.141	klp-16
175206	-0.141	unc-45
175540	-0.141	dnj-16
179783	-0.141	R186.7
172284	-0.141	ari-1
175686	-0.141	C45G9.5
171866	-0.141	nxt-1
172737	-0.14	mel-26
172145	-0.14	mat-1
174121	-0.14	egl-27
178851	-0.14	CELE_Y61A9LA.10
175145	-0.14	rbm-28
173371	-0.14	F33H2.2
174196	-0.14	C30G12.6
3565776	-0.14	ced-9
3565419	-0.14	clr-1
178174	-0.14	C42C1.4
171683	-0.14	spd-1
176211	-0.14	dnj-10
3565634	-0.14	Y48G8AL.10
177349	-0.14	H35B03.2
177626	-0.14	vha-5
175105	-0.139	usp-14
176072	-0.139	lpd-7
172442	-0.139	nars-1
177491	-0.139	rpc-1
172455	-0.139	crml-1
177108	-0.139	pdhb-1
178250	-0.139	mbk-2
174058	-0.139	lin-23
180044	-0.139	rpl-38
172662	-0.139	F43G9.12
174754	-0.139	W02B12.11
179436	-0.139	B0024.11
176531	-0.139	Y48A6B.3
179873	-0.139	CELE_F53C11.4
180102	-0.139	syp-1
178742	-0.139	F54E2.1
186272	-0.139	F55A3.7
174159	-0.138	kars-1
174018	-0.138	F21H12.6
173341	-0.138	dnj-12
175252	-0.138	sucl-2
174116	-0.138	T13C2.6
177017	-0.138	vha-11
175898	-0.138	C56G2.1
175837	-0.138	dnc-2
191629	-0.138	dro-1
178184	-0.137	ccr-4
175861	-0.137	nmt-1
176143	-0.137	plk-1
174602	-0.137	T09F3.2
190611	-0.137	laf-1
176953	-0.137	clp-7
177011	-0.137	CELE_Y71G10AL.1
179072	-0.137	gck-2
172838	-0.137	K10C3.5
172753	-0.137	F26H9.2
180070	-0.137	CELE_T10C6.6
172511	-0.137	D2030.2
178538	-0.136	rps-27
177804	-0.136	dcaf-1
180771	-0.136	lfi-1
259502	-0.136	CELE_T04A8.8
175802	-0.136	wrm-1
187377	-0.136	M01G5.1
176206	-0.136	C06E1.9
175642	-0.136	F26A1.1
180239	-0.136	CELE_Y39B6A.42
172861	-0.135	hpo-24
172030	-0.135	acin-1
174374	-0.135	F54C9.9
178814	-0.135	Y45G5AL.1
171968	-0.135	T03F1.1
174315	-0.135	rrf-3
174752	-0.135	mfn-1
173932	-0.135	F56D1.2
180306	-0.135	dhs-24
180424	-0.135	T04G9.7
174516	-0.135	fzr-1
178006	-0.134	let-70
173158	-0.134	car-1
178188	-0.134	rps-23
180119	-0.134	gyg-2
176323	-0.134	F54C8.4
177363	-0.134	K02B2.1
177335	-0.134	fem-1
172358	-0.134	acdh-1
172882	-0.134	CELE_C25A1.5
172814	-0.134	cel-1
176134	-0.134	K12H4.3
182726	-0.133	nkb-1
178362	-0.133	lst-3
173795	-0.133	ipla-1
174598	-0.133	pro-2
172929	-0.133	mus-101
177757	-0.133	vha-17
176139	-0.133	apc-2
178507	-0.132	hsp-1
174166	-0.132	rpl-33
179748	-0.132	abcf-1
174329	-0.132	nst-1
173872	-0.132	ify-1
173874	-0.132	smc-5
174463	-0.132	ZK1067.2
171643	-0.132	acs-13
179700	-0.132	CELE_K01D12.6
180646	-0.132	vit-4
3564941	-0.132	plst-1
13198671	-0.132	T23B5.3
171883	-0.132	riok-1
172071	-0.132	acbp-1
175796	-0.131	rpl-23
176383	-0.131	vha-1
178117	-0.131	let-92
172077	-0.131	xnp-1
175353	-0.131	iffb-1
171938	-0.131	msh-2
174632	-0.131	mrps-22
176088	-0.131	ZK686.2
179096	-0.131	mys-1
172224	-0.131	F55F8.3
172543	-0.131	D2005.1
191516	-0.131	ZK1067.3
179998	-0.13	rps-16
179724	-0.13	C14C10.4
178501	-0.13	CELE_ZK550.3
266820	-0.13	smo-1
176922	-0.13	Y55F3AM.3
173440	-0.13	prp-21
177452	-0.13	T05A12.3
173072	-0.13	ubc-12
172512	-0.13	D2030.3
176924	-0.13	dcap-1
176756	-0.129	F53A2.7
174718	-0.129	T05B9.1
177643	-0.129	CELE_T26A8.4
176943	-0.129	CELE_F53H1.1
175414	-0.129	H06I04.3
178524	-0.129	C30H6.7
178316	-0.129	tbc-9
172214	-0.129	M01E11.2
182490	-0.129	symk-1
174716	-0.129	T06D8.9
172138	-0.129	chp-1
178509	-0.129	hke-4.1
190617	-0.129	ppfr-4
171901	-0.128	nol-5
176285	-0.128	F02A9.4
180371	-0.128	fkb-6
175872	-0.128	F42A10.5
179552	-0.128	pqn-70
175991	-0.128	cpg-2
174689	-0.128	let-858
176844	-0.128	CELE_R02D3.7
172975	-0.128	B0205.9
178054	-0.127	F54E12.2
176704	-0.127	cec-7
178060	-0.127	sec-31
176180	-0.127	rfp-1
177875	-0.127	dis-3
177581	-0.127	xpo-3
177462	-0.127	him-3
174310	-0.127	F10B5.8
172223	-0.127	F55F8.2
175017	-0.127	Y54G9A.7
174451	-0.127	dnj-23
171894	-0.127	Y54E10A.12
180993	-0.127	spp-3
3565577	-0.126	npl-4.2
172213	-0.126	klp-15
172156	-0.126	npp-6
173854	-0.126	ZK546.14
173779	-0.126	toe-1
172986	-0.126	2018-03-06
13180975	-0.126	nsf-1
172851	-0.126	sqv-5
177702	-0.126	CELE_C09G9.1
175774	-0.126	C05D2.10
179811	-0.126	CELE_C50B6.3
179300	-0.126	spas-1
176013	-0.126	pfd-5
178555	-0.126	F33E11.2
175561	-0.126	CELE_B0285.4
174443	-0.125	rpl-32
176195	-0.125	C30C11.4
177587	-0.125	czw-1
174762	-0.125	age-1
172957	-0.125	mrps-30
178088	-0.125	F58B3.4
189162	-0.125	CELE_W03F9.1
176266	-0.125	R08D7.1
174019	-0.125	F21H12.1
172513	-0.125	D2030.4
177655	-0.125	mesp-1
171636	-0.125	W04C9.4
174318	-0.124	cct-1
175703	-0.124	gars-1
172813	-0.124	npp-14
175535	-0.124	wago-9
176231	-0.124	mig-22
178835	-0.124	fipp-1
175525	-0.124	rnr-2
172347	-0.124	T23H2.3
171970	-0.124	C50F2.3
173236	-0.124	CELE_W09C5.7
176347	-0.124	mut-7
175434	-0.124	Y53G8AR.9
190203	-0.124	Y53C12B.1
175250	-0.124	ztf-18
3565793	-0.124	atm-1
176003	-0.124	K04G7.11
177503	-0.123	rps-8
177392	-0.123	sqd-1
174330	-0.123	cct-4
174290	-0.123	T05H10.1
174216	-0.123	aka-1
179601	-0.123	ape-1
172653	-0.123	edc-3
177706	-0.123	rad-26
172092	-0.123	rpa-2
176114	-0.123	npp-15
177900	-0.123	qns-1
172546	-0.123	drh-3
175923	-0.123	T26A5.2
175873	-0.122	abcf-3
178915	-0.122	CELE_B0238.11
172604	-0.122	gla-3
176246	-0.122	F44E2.8
178513	-0.122	CELE_C49C3.4
174314	-0.122	emb-27
171922	-0.122	rnp-6
171767	-0.121	Y37E3.8
175583	-0.121	ifet-1
175914	-0.121	C05D11.1
175069	-0.121	CELE_Y48B6A.1
179853	-0.121	lpin-1
3565509	-0.121	tag-333
172669	-0.121	K07A12.1
176279	-0.121	R107.5
171801	-0.121	CELE_F23C8.6
179342	-0.121	nstp-10
178297	-0.12	rla-2
179343	-0.12	ehbp-1
173773	-0.12	ntl-2
177538	-0.12	nol-10
189844	-0.12	Y42H9B.3
178147	-0.12	repo-1
176201	-0.12	pac-1
177419	-0.119	dnj-11
171888	-0.119	vbh-1
173812	-0.119	tag-151
176115	-0.119	ran-2
177704	-0.119	spr-2
172768	-0.119	pabp-2
172864	-0.119	rae-1
179338	-0.119	mdf-1
172735	-0.119	gld-4
173347	-0.119	uev-1
174701	-0.119	F40F8.1
177657	-0.119	mes-6
175879	-0.118	rps-3
177560	-0.118	hcf-1
173153	-0.118	CELE_Y18D10A.11
177934	-0.118	F13B12.1
179013	-0.118	mrck-1
177374	-0.118	zen-4
174764	-0.118	CELE_F54D5.12
175892	-0.118	F47D12.9
172218	-0.118	F46F11.6
177431	-0.118	CELE_C01B10.8
175667	-0.118	fsn-1
178986	-0.118	cpg-4
176416	-0.118	T16G12.1
179236	-0.118	F25G6.8
172920	-0.117	pab-1
172944	-0.117	tct-1
174161	-0.117	kat-1
179897	-0.117	F58E10.3
172751	-0.117	F14B4.2
174000	-0.117	vps-35
176063	-0.117	C07H6.4
174274	-0.117	ptc-1
177437	-0.117	H34C03.2
174526	-0.117	CELE_ZK1320.9
174055	-0.117	ani-2
172925	-0.117	duo-3
174052	-0.117	C32D5.11
177095	-0.117	T26C12.1
174387	-0.117	D2085.3
175601	-0.117	F35G12.12
175741	-0.117	Y32H12A.7
172720	-0.116	tag-214
174698	-0.116	mat-2
179070	-0.116	spn-4
175500	-0.116	acs-19
175071	-0.116	xrn-2
172615	-0.116	F52B5.3
175903	-0.116	C16A3.6
172278	-0.116	csn-2
178491	-0.116	itsn-1
174449	-0.116	clh-5
179499	-0.116	CELE_D1054.14
176055	-0.116	T20B12.1
189113	-0.116	fnci-1
183948	-0.116	elo-3
175785	-0.116	F54E7.8
177486	-0.115	hecd-1
174695	-0.115	rpl-41
175603	-0.115	smc-4
174272	-0.115	vha-4
176011	-0.115	rps-21
172884	-0.115	iars-2
173953	-0.115	F59E12.9
4926894	-0.115	F40F8.11
174430	-0.115	szy-20
177084	-0.115	eel-1
172090	-0.115	kca-1
175700	-0.115	tag-262
173822	-0.115	CELE_C27D9.1
172974	-0.115	B0205.1
171811	-0.115	Y23H5B.5
179999	-0.114	fib-1
174034	-0.114	phb-2
172755	-0.114	rab-5
173581	-0.114	cct-3
173238	-0.114	W04A4.5
179164	-0.114	C37C3.9
177615	-0.114	pct-1
175844	-0.114	psf-1
182462	-0.114	npp-23
177365	-0.113	rps-25
178834	-0.113	F32D1.5
179670	-0.113	ZK863.4
179624	-0.113	hmp-1
179583	-0.113	CELE_C55A6.9
173919	-0.113	EEED8.10
173225	-0.113	cyn-15
179032	-0.113	acl-9
190256	-0.113	CELE_Y54E2A.4
178052	-0.113	B0035.11
172697	-0.112	F36A2.13
175070	-0.112	rpl-43
172312	-0.112	T08B2.5
178345	-0.112	sas-6
174011	-0.112	ran-5
173518	-0.112	cogc-4
173876	-0.112	pld-1
172878	-0.112	CELE_Y106G6D.7
176427	-0.112	ttll-4
176006	-0.111	rps-14
172904	-0.111	ears-1
177555	-0.111	sucg-1
174332	-0.111	ran-3
178229	-0.111	rbd-1
175876	-0.111	CELE_C23G10.7
173432	-0.111	CELE_C24H12.4
176004	-0.111	K04G7.1
177540	-0.11	plp-1
179502	-0.11	lig-1
175497	-0.11	CELE_C36A4.4
176409	-0.11	mog-1
176335	-0.11	B0464.2
178547	-0.11	cul-3
174861	-0.11	pqn-87
171886	-0.11	lpd-6
174327	-0.11	tdc-1
177749	-0.11	flh-1
179228	-0.11	T23B12.4
173755	-0.11	C16A11.4
175403	-0.11	F56F11.4
178083	-0.109	rps-11
172437	-0.109	mdt-28
176750	-0.109	klp-19
175905	-0.109	C16A3.4
173360	-0.109	frm-1
171995	-0.109	let-504
172225	-0.109	cir-1
176734	-0.109	CELE_Y39E4B.2
176002	-0.109	rnp-7
173990	-0.109	fzo-1
171965	-0.108	pgk-1
179469	-0.108	ppm-1
3565888	-0.108	C56G2.7
177251	-0.108	dpf-5
176399	-0.108	gpdh-2
172072	-0.108	got-2.1
176036	-0.108	F56C9.3
178361	-0.108	lst-4
191745	-0.108	ptc-2
172395	-0.108	hrpf-1
172939	-0.107	ndk-1
176771	-0.107	abcf-2
178053	-0.107	B0035.12
176733	-0.107	abce-1
179854	-0.107	letm-1
174029	-0.107	tag-319
172146	-0.107	prp-31
13215884	-0.107	K10C8.3
172916	-0.107	tag-353
176183	-0.107	met-2
172617	-0.106	rpl-25.2
172638	-0.106	D1081.7
172252	-0.106	CELE_C32F10.8
179028	-0.106	etf-1
175634	-0.106	mel-28
175595	-0.106	M88.5
175900	-0.106	thoc-2
174591	-0.106	F54B3.1
175162	-0.106	arp-1
171915	-0.106	spg-7
179855	-0.105	F58G11.2
176328	-0.105	spk-1
174300	-0.105	K02C4.3
174580	-0.105	F33H1.4
174927	-0.105	clec-63
175236	-0.105	B0412.3
179109	-0.105	C13F10.4
176839	-0.105	CELE_R02D3.4
175096	-0.105	mes-2
179537	-0.104	erfa-3
172463	-0.104	wago-1
176083	-0.104	lin-13
180111	-0.104	cpl-1
175800	-0.104	B0336.3
172143	-0.104	elpc-1
174841	-0.104	mcm-2
175946	-0.104	bath-41
174311	-0.103	rpl-10
177253	-0.103	ubxn-6
178179	-0.103	C42C1.8
175233	-0.103	F42G9.1
172921	-0.103	rpl-30
173962	-0.103	CELE_C25H3.8
176688	-0.103	rsp-3
178210	-0.103	let-99
176071	-0.102	rpl-9
175902	-0.102	nfx-1
174351	-0.102	fars-3
174829	-0.102	hmg-12
176322	-0.102	emb-30
187510	-0.102	egg-2
174122	-0.101	dnj-5
174776	-0.101	smc-6
176179	-0.101	unc-116
172682	-0.101	gls-1
175818	-0.101	ddx-23
173232	-0.101	CELE_W09C5.1
178847	-0.101	sut-2
176806	-0.1	cul-2
172250	-0.1	hmg-3
179153	-0.1	rpl-39
171996	-0.1	E01A2.2
175710	-0.1	emb-8
179720	-0.1	sel-1
178979	-0.1	M03F8.3
175845	-0.1	F25B5.2
175940	-0.1	C13B9.3
175707	-0.1	cid-1
178917	-0.1	CELE_B0238.9
176005	-0.099	acs-4
172535	-0.099	CELE_F27D4.1
178277	-0.099	CELE_JC8.2
179942	-0.099	rrbs-1
178415	-0.098	qars-1
175852	-0.098	npp-10
178320	-0.098	puf-3
3565889	-0.098	crn-3
189267	-0.098	ctps-1
259727	-0.097	T25C12.3
175704	-0.097	ulp-1
180180	-0.097	prp-6
172210	-0.097	pqn-52
177461	-0.096	pgl-1
176410	-0.096	alx-1
173785	-0.096	W06B4.1
172406	-0.096	teg-4
171642	-0.096	deps-1
172311	-0.095	fars-1
173744	-0.095	rpn-11
179688	-0.095	R04F11.3
172684	-0.095	imp-1
172061	-0.094	rps-10
176257	-0.094	unc-32
172833	-0.094	hrdl-1
172901	-0.093	rps-7
178157	-0.093	aly-3
3565440	-0.093	imb-3
171958	-0.093	F53F10.2
178542	-0.093	CELE_W03F9.10
174748	-0.093	rsp-1
175606	-0.093	sel-2
176352	-0.093	ced-7
174823	-0.093	npp-3
3564807	-0.092	gsp-2
175877	-0.092	rpn-2
179686	-0.092	CELE_F55C5.8
177623	-0.092	K07H8.2
3565201	-0.092	CELE_T04A8.7
178407	-0.091	CELE_Y57G11C.15
176718	-0.091	ubq-2
175971	-0.091	let-711
174424	-0.091	T21B10.3
178146	-0.091	lex-1
177097	-0.09	W08E12.7
175628	-0.09	rps-0
177281	-0.09	ivd-1
176153	-0.09	prp-8
172238	-0.09	rpt-5
172167	-0.09	let-363
172070	-0.089	C44E4.4
179231	-0.089	F45F2.10
172942	-0.089	pas-5
174535	-0.089	nos-3
172804	-0.089	T05F1.2
179878	-0.089	sel-10
3565767	-0.088	ubc-9
174659	-0.088	cdl-1
173811	-0.087	tsn-1
172441	-0.087	CELE_F22D6.2
3565222	-0.087	ufd-3
177354	-0.087	sams-4
178068	-0.087	kin-4
176503	-0.086	ran-1
176094	-0.086	egl-45
177028	-0.086	trap-3
172234	-0.086	npp-7
178970	-0.085	let-418
187779	-0.085	vha-2
173227	-0.085	gpi-1
178866	-0.085	hil-4
179237	-0.084	F25G6.9
171602	-0.083	rpl-7
176784	-0.083	pod-1
172414	-0.082	glh-1
172984	-0.082	F55A3.3
174238	-0.082	rpa-1
171949	-0.081	rpl-13
172705	-0.081	T08G11.1
178113	-0.08	par-5
174141	-0.08	sod-1
176451	-0.08	T07C4.3
176891	-0.079	rpl-15
175915	-0.078	mel-32
171766	-0.076	rla-1
175443	-0.076	npp-9
173873	-0.075	rpl-22
172693	-0.071	rps-15
177895	-0.069	rack-1
171601	-0.069	rab-11.1
172858	-0.068	eif-3.C
175966	-0.066	inf-1
175455	-0.065	rpl-16
174699	-0.062	rps-9
175501	-0.059	rpl-3
