# Supplementary material for: The chromatin remodeling protein CHD-1 and the EFL-1/DPL-1 transcription factor cooperatively down regulate CDK-2 to control SAS-6 levels and centriole number
Source: PLoS Genet. 2022 Apr 4;18(4):e1009799. doi: 10.1371/journal.pgen.1009799 (PMC9009770; doi:10.1371/journal.pgen.1009799)
Supplement: S2 Table — (XLSX) [file pgen.1009799.s008.xlsx]

## Sheet: Sheet1
180025	1.427	clec-47
188697	1.356	pgp-7
181278	1.223	pgp-6
179627	1.103	sodh-1
177886	1.084	gst-4
178220	1.038	C26H9A.2
178031	1.038	gtl-1
180917	1.003	K10C2.3
259397	0.947	B0511.11
181276	0.934	pgp-5
182379	0.903	irg-1
189309	0.901	W09C3.1
176894	0.883	K11H12.4
173659	0.877	CELE_T10D4.6
177447	0.839	CELE_C17H12.8
173747	0.814	R11F4.1
179060	0.79	mtl-1
180729	0.778	amt-1
179100	0.773	fat-7
189498	0.753	fbxb-7
177151	0.736	clec-67
179104	0.723	F09G2.3
6418710	0.716	C49G7.12
178889	0.683	cpt-4
176963	0.679	C34H4.1
178193	0.678	col-130
178924	0.667	F08F3.4
176947	0.666	col-104
179823	0.659	cut-2
185299	0.654	gst-38
183469	0.653	C45E5.1
177492	0.65	CELE_C42D4.3
187266	0.649	dod-17
187727	0.635	fpn-1.2
3564966	0.631	B0261.8
178795	0.626	R08E5.3
6418698	0.616	C25F9.11
174190	0.614	aqp-1
180105	0.61	CELE_F36D3.1
180165	0.608	pgp-9
179450	0.604	ugt-2
180250	0.57	CELE_Y39B6A.24
186201	0.564	CELE_F54B8.4
174195	0.559	C30G12.2
180599	0.554	K10B3.5
178245	0.554	dod-24
180490	0.554	tts-1
172091	0.553	CELE_M04F3.3
174326	0.552	K01C8.1
185840	0.548	lipl-2
179053	0.536	cpr-4
177065	0.535	clec-83
178583	0.534	icl-1
181118	0.529	F53A9.8
173713	0.523	CELE_F19B10.1
6418581	0.518	poml-3
181180	0.517	CELE_F34H10.3
176961	0.517	col-107
178841	0.515	Y47D7A.13
179210	0.514	CELE_F21F8.4
177767	0.514	C10C5.3
184767	0.513	F21C10.9
179265	0.513	his-21
259800	0.513	his-19
179261	0.513	his-51
184112	0.513	his-53
187305	0.513	K11G9.3
178999	0.512	F17A9.4
174008	0.511	ZK84.1
176988	0.505	col-109
178697	0.505	cyp-32B1
259559	0.503	Y94H6A.10
186125	0.502	oac-32
179079	0.5	odc-1
181851	0.498	cyp-34A9
185198	0.496	best-13
6418795	0.496	CELE_Y37H2A.14
180450	0.488	C44C1.5
186337	0.488	CELE_F55G11.2
181272	0.487	ttr-14
173591	0.487	F43C11.7
172919	0.486	CELE_Y106G6H.1
177218	0.486	ZK180.5
180909	0.486	col-169
178680	0.486	alh-5
180877	0.485	C45B2.2
188426	0.483	col-157
172085	0.482	ugt-26
181273	0.482	scl-22
188642	0.478	arrd-22
188181	0.477	pqn-63
190033	0.477	CELE_Y48G1BL.5
186218	0.476	F54B11.11
190149	0.473	col-137
177219	0.472	ZK180.6
187138	0.472	col-65
171841	0.471	Y71F9B.13
186766	0.47	ugt-13
174397	0.47	rol-6
172607	0.47	col-63
178774	0.468	ugt-64
187292	0.468	srr-4
187705	0.468	cyp-33C8
3565680	0.465	acs-2
186497	0.464	F58B6.1
190512	0.463	dmd-9
13222115	0.462	C25A11.10
179351	0.462	col-147
184611	0.46	F17A9.5
174706	0.46	F37H8.3
189116	0.46	CELE_W02D7.4
183462	0.458	ugt-15
184117	0.457	his-54
186765	0.456	pme-4
179452	0.454	col-13
180078	0.453	CELE_F22B8.7
178856	0.453	CELE_F41F3.3
177554	0.452	C50F7.5
180624	0.452	dhs-26
181814	0.452	col-150
172002	0.451	R12E2.7
191664	0.45	gur-4
188178	0.449	col-146
178029	0.449	col-125
181574	0.447	tatn-1
180301	0.446	pcp-4
175123	0.445	tag-297
179298	0.444	col-10
179680	0.443	tbb-6
181690	0.441	F09C8.2
179296	0.441	col-144
178247	0.438	dod-22
179771	0.438	lipl-1
4363022	0.436	F58F12.4
178187	0.435	thn-2
174731	0.435	sqt-1
180410	0.434	F13C5.2
188400	0.434	cyp-34A2
174336	0.433	col-77
190610	0.431	pho-9
189126	0.429	ndx-2
174907	0.428	cnp-2
176810	0.426	tyr-2
173388	0.426	tre-5
174607	0.426	CELE_ZK673.1
174687	0.425	ram-2
181182	0.424	ifp-1
181044	0.423	eef-1A.2
181356	0.423	col-180
178885	0.42	CELE_C02E7.6
178726	0.42	irg-3
178011	0.419	CELE_T05E11.9
181462	0.419	cyp-13B1
189086	0.419	pqn-72
173733	0.418	bcmo-2
187934	0.418	grd-14
172495	0.417	col-62
179479	0.416	T21C9.9
174651	0.416	col-39
173300	0.414	ech-7
178423	0.414	clec-190
180902	0.413	col-166
180907	0.411	col-167
176056	0.409	alh-12
181612	0.409	T10B10.3
259477	0.409	cpg-7
182693	0.408	C16E9.1
188619	0.406	ugt-10
181547	0.406	CELE_D1025.1
178360	0.405	CELE_Y37A1B.5
180908	0.404	col-168
189497	0.404	Y19D10B.6
179248	0.403	ZC190.4
178712	0.402	F15E11.12
182258	0.401	C05D11.5
185308	0.398	F35F10.1
181511	0.398	tbc-19
192063	0.398	tsp-10
259631	0.397	ttr-33
185709	0.395	msra-1
184201	0.395	F08G2.5
173897	0.395	pho-4
177608	0.394	sph-1
186439	0.393	col-156
179182	0.391	F43H9.4
180281	0.39	nlp-26
173841	0.389	gst-6
182755	0.385	CELE_C17H12.6
172448	0.385	K10D3.6
174464	0.384	abu-14
183779	0.383	cdr-2
172494	0.383	col-7
178711	0.382	F15E11.15
179151	0.382	CELE_T05B11.1
184724	0.382	F20D6.5
180840	0.381	rgs-6
181238	0.376	fipr-21
179262	0.375	his-52
179266	0.375	his-22
191675	0.375	his-20
178327	0.375	CELE_C08F11.13
179453	0.374	col-12
180085	0.373	CELE_F11A5.9
259661	0.373	CELE_K02E11.10
174202	0.373	nhr-21
189995	0.373	CELE_Y47G6A.15
181592	0.372	tbc-1
179812	0.372	col-161
177187	0.372	dpy-13
181610	0.372	col-41
188249	0.372	math-38
180725	0.371	nhr-35
178251	0.371	scl-2
174895	0.371	lips-15
182658	0.371	math-14
189591	0.371	Y34F4.1
183663	0.37	C50E3.12
177694	0.37	col-117
177695	0.37	col-3
180411	0.37	F13C5.1
191669	0.37	his-7
185612	0.368	F41D9.2
174226	0.367	rol-8
178294	0.367	pqn-74
181546	0.365	M163.1
182208	0.365	CELE_C04E12.2
178479	0.364	athp-3
179187	0.364	col-43
6418747	0.363	F57B1.9
187039	0.362	K05F6.10
179297	0.361	col-145
177188	0.361	col-34
185435	0.361	clec-166
184927	0.36	CELE_F25E5.8
178447	0.36	skr-10
180366	0.359	sbt-1
173695	0.359	col-71
188695	0.359	T21D12.12
178809	0.359	phat-3
180213	0.357	CELE_Y51A2D.13
184269	0.355	col-91
175168	0.355	H10E21.4
182814	0.355	CELE_C23G10.6
172540	0.355	CELE_F27D4.6
179511	0.354	F32D8.7
185671	0.354	nspc-13
177448	0.353	H20E11.3
173060	0.352	CELE_T02G6.5
177768	0.352	C10C5.4
186721	0.35	H11E01.2
180037	0.35	ech-1
174104	0.349	C18H9.5
172000	0.348	R12E2.15
180859	0.347	acs-17
181391	0.347	nspc-9
180084	0.347	CELE_F10A3.4
181144	0.346	nep-22
174520	0.346	CELE_ZK1320.2
185255	0.346	F35B3.4
183904	0.346	nspc-16
187311	0.344	K11H12.3
178660	0.343	hsp-16.41
181371	0.343	set-6
179254	0.343	B0507.3
184742	0.343	CELE_F20G2.1
178452	0.342	gln-3
178414	0.342	dpy-4
179594	0.341	nlp-24
183902	0.341	gcsh-1
175003	0.341	clec-145
181004	0.34	mek-1
181351	0.339	T04F8.8
183615	0.339	CELE_C49F5.7
175125	0.338	atgp-2
187385	0.338	CELE_M01G12.9
173727	0.338	fbxa-24
179956	0.337	R02D5.1
184572	0.337	ser-5
3896794	0.337	C18H7.11
173382	0.336	sqt-2
173839	0.336	col-17
180961	0.336	unc-6
180876	0.336	ptr-4
189009	0.334	CELE_T28A11.2
185407	0.334	gst-24
13214179	0.333	K06C4.23
180092	0.332	T13F3.6
180832	0.332	T22B7.7
187728	0.331	pqn-54
177846	0.331	dur-1
183261	0.331	CELE_C36C5.5
179012	0.33	dmd-7
4363034	0.33	CELE_Y53F4B.45
186902	0.33	far-8
178713	0.33	F15E11.1
260227	0.33	CELE_Y39B6A.27
174820	0.329	T27D12.1
177312	0.329	Y4C6B.4
191700	0.328	lbp-5
180761	0.327	tsp-14
171873	0.327	col-48
184748	0.326	F21A3.3
180754	0.326	F43C9.1
173973	0.325	ifb-2
181137	0.325	nlp-14
188514	0.324	col-142
181277	0.324	pgp-8
178036	0.324	gtl-2
181689	0.323	CELE_ZK1073.1
178748	0.323	CELE_C31B8.8
184126	0.323	aat-2
181219	0.323	col-176
180670	0.322	fkh-9
187119	0.322	K07F5.12
172558	0.322	CELE_F55D12.2
186083	0.322	col-133
177559	0.322	col-14
183055	0.322	C30F12.5
180887	0.322	T25B2.2
180079	0.322	cth-1
172339	0.322	ZC328.2
181662	0.32	lin-15B
181720	0.32	C06G1.1
177593	0.32	F57H12.6
176575	0.319	Y47D3B.11
177487	0.319	col-113
181651	0.318	K09E9.3
183546	0.318	cdd-1
176234	0.318	K02D10.4
3565057	0.317	klp-20
176496	0.317	W09D10.5
174057	0.316	K10B2.2
176980	0.316	K08D12.6
182880	0.316	C25A11.1
188262	0.315	ttr-59
180093	0.315	cyp-37B1
172087	0.315	ugt-25
177967	0.314	grl-21
190146	0.314	CELE_Y51H4A.5
179285	0.314	T27E4.7
171649	0.313	grl-16
188090	0.313	nep-2
187031	0.313	fbxb-49
179405	0.311	CELE_R04B5.5
174356	0.311	lact-4
185725	0.311	F44A6.5
181503	0.31	elt-3
178884	0.309	CELE_C02E7.7
180803	0.308	C26B9.5
181517	0.307	C33G3.4
178659	0.306	hsp-16.2
182638	0.306	C15F1.1
13184191	0.306	Y25C1A.14
181316	0.305	ifa-1
178034	0.305	col-126
186228	0.305	col-127
184959	0.305	F26C11.1
179704	0.305	C54D10.3
176603	0.305	CELE_Y41C4A.8
179813	0.304	CELE_C50B6.7
178533	0.303	F11E6.3
181295	0.303	lpr-3
191170	0.303	ZC443.4
173196	0.302	sepa-1
187486	0.302	clec-258
172197	0.302	dpy-5
177493	0.302	CELE_C42D4.2
175369	0.301	Y54F10AM.8
184678	0.301	F19C7.2
180466	0.301	C05D9.9
172597	0.3	lin-10
180834	0.3	set-19
178445	0.3	CELE_Y105C5B.9
3565642	0.3	Y87G2A.16
177123	0.299	ZC416.6
178041	0.299	B0035.13
6418843	0.299	ttr-34
174686	0.299	col-81
186382	0.299	CELE_F56D5.3
188043	0.299	CELE_T04A11.2
178200	0.299	CELE_T04A11.5
175386	0.299	Y71H2AM.10
181077	0.298	K02A6.3
13224779	0.297	R106.5
175170	0.297	col-88
189005	0.297	T27F6.8
259388	0.296	F55H12.2
190243	0.296	Y53G8B.1
176086	0.295	pcp-1
176573	0.295	Y47D3B.6
177399	0.295	bli-6
181591	0.294	CELE_F20D1.1
181065	0.294	dao-3
187270	0.294	K10D11.5
181279	0.293	haly-1
174370	0.293	col-38
178714	0.293	F15E11.13
178709	0.293	Y19D10B.7
180990	0.293	unc-10
181247	0.292	ZC504.3
178737	0.292	dod-3
185788	0.291	CELE_F45D11.14
13179386	0.291	Y71G12B.35
179899	0.29	mtl-2
186181	0.29	F53F8.4
173125	0.29	W02D9.10
178155	0.29	col-129
184037	0.29	cut-4
174557	0.289	lec-3
181625	0.289	C33A11.1
187183	0.289	cyp-14A1
184726	0.289	F20D6.8
172996	0.288	cpn-4
174802	0.287	F13D12.6
175202	0.287	cec-8
179663	0.287	CELE_C27A7.1
178857	0.287	col-139
176433	0.287	dod-6
181737	0.286	T20F7.1
184533	0.286	lgc-22
185060	0.286	thn-1
173480	0.286	CELE_F45D11.16
185789	0.286	CELE_F45D11.15
174896	0.285	Y38E10A.14
188583	0.284	T19B10.3
180506	0.284	rgs-9
186300	0.283	col-154
192083	0.283	cal-5
185697	0.283	decr-1.1
188963	0.283	T27A1.2
189149	0.283	W03C9.6
183997	0.282	E02H4.6
174955	0.282	pqn-32
179637	0.282	cpr-1
177508	0.281	Y40C5A.4
178460	0.281	CELE_Y51H4A.7
179431	0.281	col-149
182711	0.28	fbxa-65
190226	0.28	gst-39
176993	0.28	elt-6
179035	0.279	cpt-6
187390	0.279	M01H9.2
181063	0.279	C18A11.3
173191	0.278	vet-6
174717	0.278	T06D8.10
190328	0.278	fbxb-24
191045	0.278	fbxa-91
178890	0.277	swt-7
4363046	0.277	cyp-25A3
175023	0.277	CELE_C01B9.1
178648	0.276	F16B4.4
174523	0.276	CELE_ZK1320.11
178813	0.276	nhr-57
181280	0.275	suca-1
180919	0.275	pept-1
181184	0.275	F15G9.1
181508	0.275	C31E10.5
181787	0.275	C16H3.3
174105	0.275	rpy-1
180414	0.274	ifc-2
188585	0.274	best-17
180748	0.273	rpl-25.1
175394	0.273	Y71H2AM.6
176117	0.273	col-90
180675	0.273	T19D2.1
172706	0.273	madd-4
179257	0.272	ztf-12
174360	0.272	ctg-2
174705	0.272	pqm-1
173326	0.272	CELE_Y105E8B.9
185981	0.272	F48E3.2
173120	0.271	asah-1
189724	0.271	tag-168
187683	0.271	lips-17
175419	0.27	mec-12
184340	0.27	scrm-4
178695	0.27	cyp-33C2
190180	0.27	Y51H7C.13
6418842	0.27	CELE_F07G6.10
183790	0.27	C54E4.5
174973	0.27	Y48C3A.5
173391	0.27	C23H3.9
174006	0.269	casy-1
179944	0.269	CELE_F23B12.4
172322	0.269	C48E7.1
179825	0.269	col-162
3565292	0.269	CELE_Y106G6D.8
177115	0.268	B0212.3
180096	0.268	oac-7
175466	0.268	unc-93
181121	0.267	asns-2
191765	0.267	skr-16
173151	0.267	CELE_Y18D10A.8
189087	0.267	W01C8.1
180893	0.267	C14F11.2
178140	0.266	T12G3.2
259336	0.266	col-94
180475	0.266	pdk-1
191670	0.266	his-8
174367	0.265	iff-2
178335	0.265	Y45F10C.4
179675	0.265	vab-8
172001	0.265	R12E2.14
182266	0.265	C05E7.2
174191	0.265	F32A5.2
185021	0.264	F27E5.1
259654	0.264	cdr-4
3565529	0.264	CELE_C55A6.12
191515	0.264	nit-1
175874	0.263	F42A10.6
184217	0.263	clec-54
186929	0.263	K03B8.8
181068	0.262	K07E3.1
177693	0.262	grsp-2
179273	0.262	T19A5.3
181593	0.261	CELE_F20D1.3
189613	0.261	Y37D8A.5
183231	0.261	C35C5.9
186116	0.26	ztf-13
172870	0.26	F10G8.8
181416	0.26	pgp-14
171639	0.259	haf-4
183744	0.259	C53B7.2
178396	0.259	CELE_Y57G11C.31
171746	0.259	pghm-1
177982	0.259	ZK596.1
180812	0.258	scav-1
174099	0.258	T19D12.2
181085	0.258	CELE_R09F10.3
178255	0.257	CELE_C39E9.8
177652	0.257	spp-8
180653	0.256	C18B2.5
180839	0.256	C41G11.1
180731	0.256	lnp-1
181018	0.256	vps-52
353462	0.256	col-170
174585	0.255	ref-1
181087	0.254	CELE_R09F10.1
180574	0.254	kin-29
180831	0.254	T22B7.4
188866	0.254	CELE_T24E12.10
179308	0.253	CELE_ZK682.2
184623	0.253	F17H10.2
175263	0.253	Y34F4.4
186619	0.253	F59D12.5
172908	0.252	ZC434.9
181516	0.252	lgc-21
179596	0.251	sipa-1
174770	0.251	CELE_F54D5.15
184903	0.251	F23F1.6
259630	0.251	Y97E10C.1
181370	0.25	sams-1
180935	0.25	F38B6.4
176762	0.25	qdpr-1
260065	0.25	B0507.10
181663	0.249	lin-15A
181451	0.248	CELE_R04D3.2
177748	0.248	col-120
179572	0.248	cnb-1
181046	0.248	C39D10.8
173026	0.247	pes-2.2
177139	0.247	ugt-45
181473	0.245	pab-2
184366	0.245	col-73
182210	0.245	CELE_C04E12.5
172149	0.244	Y110A7A.4
259498	0.244	C14B1.3
174739	0.244	shn-1
177968	0.243	T25B9.1
181678	0.243	mec-5
178730	0.241	W02H5.8
181333	0.241	F08B12.4
180836	0.241	W01C8.5
178677	0.241	acs-3
181215	0.24	cbs-1
188490	0.24	T14A8.2
180251	0.239	asp-1
181633	0.239	nkat-3
183765	0.239	drn-1
175582	0.238	ndg-4
181016	0.238	PDB1.1
186754	0.238	H20E11.2
181350	0.237	sto-4
259652	0.236	ZK863.8
13191155	0.235	F43D9.8
180357	0.235	pha-4
174530	0.234	glt-5
177155	0.234	W02C12.2
183220	0.234	C34H4.2
181408	0.233	scd-1
181578	0.233	mbk-1
181643	0.233	lron-3
180422	0.232	trap-2
177613	0.232	faah-1
180890	0.232	bca-1
177999	0.231	alh-3
178411	0.231	eps-8
179819	0.231	somi-1
187111	0.231	K07E3.2
176854	0.23	col-101
175102	0.23	K04B12.2
6418727	0.229	F15B9.10
176452	0.229	spp-1
174926	0.229	clec-62
174567	0.229	bath-38
179209	0.228	asp-6
177940	0.227	egl-21
172445	0.227	col-60
179768	0.227	R90.1
177699	0.226	col-118
180568	0.224	T02C5.1
187223	0.224	K09E3.7
181520	0.223	F16B12.6
13190517	0.223	C02D5.4
179480	0.222	T21C9.13
175625	0.222	ras-2
179169	0.222	F40A3.2
174728	0.222	T24F1.3
177509	0.221	T12B3.3
3564844	0.221	grl-4
173129	0.221	CELE_F33E2.5
3896802	0.221	Y54G2A.45
179211	0.22	asp-5
176602	0.22	col-95
176360	0.22	hlh-11
176715	0.22	ttm-1
172133	0.22	fhod-1
183717	0.22	C52B11.5
172083	0.219	W09C3.7
175794	0.219	rgs-5
179130	0.218	ddo-2
181470	0.218	col-184
180927	0.218	ets-4
181374	0.217	ucr-2.1
171934	0.217	ftn-2
179818	0.217	cpz-2
180582	0.217	fard-1
178373	0.217	CELE_F02H6.3
181647	0.217	usp-33
178926	0.217	cyp-14A5
180667	0.217	erp-1
181464	0.216	CELE_C29F7.3
188439	0.216	T12B3.2
177058	0.216	Y54G2A.11
175952	0.215	lim-8
173842	0.214	gst-7
179333	0.213	CELE_C50F4.1
174169	0.213	spon-1
176528	0.213	col-92
176033	0.213	B0361.9
183934	0.212	CELE_D1086.7
172288	0.212	haf-9
189178	0.212	W04A4.2
178776	0.212	CELE_T24A6.20
177192	0.212	F15E6.6
181566	0.211	tag-53
174252	0.211	B0228.7
173828	0.211	rig-6
180800	0.211	vps-41
180318	0.211	ncx-1
179122	0.211	F10G2.1
191432	0.211	ZK822.2
179714	0.211	T28H10.3
180596	0.21	pccb-1
183722	0.209	col-138
13214798	0.209	egl-9
178504	0.209	atgp-1
186661	0.209	H01G02.1
181312	0.209	C34F6.9
174507	0.208	ugt-58
181084	0.207	F13B9.1
172993	0.207	vet-2
185175	0.207	F31F6.1
177224	0.206	F19C7.1
178149	0.206	F11A10.6
181158	0.205	B0416.5
180641	0.205	glt-1
176721	0.205	col-97
178615	0.204	T21H3.1
178925	0.204	F08F3.6
180209	0.204	ttr-24
172599	0.204	CELE_T28B8.1
13184661	0.204	K07E1.1
180808	0.203	pfn-2
180823	0.203	T23F2.5
176848	0.203	pat-6
181723	0.203	hda-4
175107	0.202	cysl-2
175847	0.202	mlp-1
179953	0.202	clec-56
3565407	0.201	kin-1
172004	0.201	inx-15
259704	0.2	spat-3
172451	0.2	taf-11.2
181369	0.2	lsd-1
191716	0.199	nex-3
173901	0.198	pmt-1
180468	0.198	snx-1
181582	0.198	C27C12.3
180561	0.198	T03G6.3
181623	0.198	Y15E3A.4
181504	0.196	alg-1
171787	0.196	epg-2
181850	0.196	cyp-34A8
188376	0.196	CELE_T10C6.7
180616	0.195	lbp-1
175043	0.195	W02B8.2
177505	0.195	ttm-4
171778	0.193	W03F11.1
180718	0.193	asb-2
180533	0.193	hex-1
173502	0.193	F53A10.2
181003	0.193	coh-1
187239	0.193	col-49
180528	0.192	F53B1.8
174537	0.191	aqp-10
184699	0.191	F19H6.4
181074	0.191	C17H11.2
259839	0.191	unc-54
174614	0.191	pqn-47
180809	0.19	chtl-1
171898	0.19	mab-31
179045	0.189	dre-1
180535	0.188	rpl-11.2
181353	0.187	sfxn-1.5
178840	0.187	skr-7
181064	0.186	K07E3.4
180353	0.186	F53F8.3
181175	0.185	F49E2.5
172771	0.185	mec-8
176283	0.184	far-1
181528	0.184	idhb-1
174444	0.184	T24B8.3
174096	0.184	T19D12.4
174857	0.184	rol-1
353461	0.183	col-96
177519	0.183	F55G1.9
179929	0.182	CELE_F14D7.2
181190	0.182	T09B9.4
181419	0.181	gei-3
189229	0.179	CELE_W05H9.3
182619	0.179	C14F11.4
181453	0.178	CELE_R04D3.3
178426	0.178	ccg-1
177741	0.178	pcp-2
184847	0.178	cept-1
181292	0.178	ldb-1
13179495	0.178	CELE_Y39G10AR.32
180818	0.177	dpyd-1
176842	0.177	CELE_R02D3.1
189096	0.177	far-6
179516	0.177	CELE_F17C11.1
181205	0.177	ugt-23
181719	0.176	ain-1
172895	0.176	ZC247.1
179446	0.176	ugt-49
181713	0.175	cah-3
178845	0.174	unc-62
180923	0.174	cdf-1
179994	0.174	F02D8.4
176136	0.173	K12H4.7
175551	0.173	sup-26
172989	0.173	C35E7.5
179346	0.173	K09G1.1
179080	0.173	unc-68
176851	0.173	K02D7.1
180880	0.172	hsp-3
177004	0.172	mca-2
259939	0.172	rncs-1
179510	0.17	emo-1
181740	0.17	C30E1.9
171657	0.17	Y65B4A.8
173629	0.17	K12H6.6
181500	0.169	ekl-5
177984	0.169	pyk-2
173372	0.168	F33H2.3
172421	0.167	C48B6.10
181514	0.167	arrd-25
180581	0.166	nmy-1
175227	0.166	pat-12
181650	0.166	nipi-3
171943	0.165	inx-13
180080	0.164	CELE_F44G3.2
178092	0.164	ttr-50
181596	0.163	CELE_F20D1.9
174398	0.162	K08F8.1
181206	0.162	nra-3
259844	0.162	CELE_Y57G11C.36
181324	0.161	aco-1
181646	0.161	gas-1
171831	0.161	F32B5.1
177166	0.161	C35B1.4
174467	0.161	aqp-2
179505	0.161	saeg-1
181096	0.16	tag-123
180393	0.16	ife-2
181428	0.159	ppk-3
174560	0.159	lec-2
181724	0.158	C10E2.6
13218924	0.157	hif-1
172866	0.157	ncs-2
181726	0.157	got-1.2
176430	0.157	mua-3
175836	0.157	C28H8.11
180392	0.156	nrde-3
191143	0.156	ZC317.7
187537	0.156	gst-5
259582	0.156	T09A12.5
13222206	0.156	gap-2
181478	0.155	cah-4
179972	0.155	unc-112
181228	0.153	erd-2
189354	0.153	Y4C6A.3
180791	0.152	CELE_H28G03.1
172726	0.152	hgo-1
182788	0.151	C18D11.3
181148	0.151	ajm-1
172518	0.15	wdr-23
181421	0.15	chd-3
180681	0.15	C16B8.3
13192904	0.149	Y24D9A.11
175054	0.149	daf-5
181773	0.148	C36E6.1
180912	0.147	lmp-1
181257	0.147	bet-2
176471	0.146	sip-1
174821	0.146	clh-1
180617	0.145	lbp-2
175426	0.144	heh-1
181216	0.143	ZC373.2
181108	0.143	sdha-1
180997	0.141	CELE_C07D8.6
177810	0.139	nhr-97
175691	0.137	alh-1
181502	0.137	meg-1
173374	0.136	cyn-5
172692	0.136	F36A2.7
180734	0.136	pqn-65
174287	0.136	nrf-6
180991	0.134	lron-7
173323	0.134	CELE_Y105E8B.5
172756	0.134	F26H9.5
13188030	0.133	unc-52
178097	0.132	ent-1
179497	0.132	CELE_D1054.11
184827	0.132	nduf-6
177536	0.13	cec-4
187570	0.13	ugt-47
179011	0.129	W06H8.5
180986	0.129	F46H5.3
176932	0.128	perm-4
174680	0.128	tba-4
181169	0.128	B0272.3
174140	0.127	art-1
180634	0.127	ZK813.3
176786	0.127	Y76A2B.5
259519	0.126	C14B9.10
177787	0.125	elo-1
179428	0.125	lys-1
177038	0.124	CELE_Y69A2AR.18
172556	0.124	pck-2
180974	0.124	tag-320
180897	0.123	got-2.2
176698	0.123	Y37D8A.2
180077	0.121	CELE_F14H3.6
180843	0.121	sft-4
181648	0.121	ent-2
175714	0.12	nex-1
173976	0.118	ifb-1
181558	0.118	rbc-1
179540	0.118	mboa-2
172557	0.118	suro-1
179092	0.116	CELE_Y57E12AL.6
176284	0.115	far-2
176403	0.114	ttr-2
179034	0.114	lec-10
180028	0.111	cyn-3
181531	0.111	K06G5.1
181348	0.109	ftt-2
6418876	0.109	ZK813.7
175254	0.109	F23H11.5
181026	0.109	pcca-1
177366	0.105	unc-44
179496	0.104	CELE_D1054.10
178130	0.1	gdh-1
177202	0.098	Y24D9A.8
176437	0.094	cts-1
180534	0.091	vha-15
174059	0.09	F58F12.1
177609	0.086	isp-1
174964	0.086	lec-1
172195	0.085	atp-3
179616	0.075	pyc-1
177203	0.075	rpl-7A
176773	0.066	ant-1.1
171865	0.066	trap-1
