# Supplementary material for: The chromatin remodeling protein CHD-1 and the EFL-1/DPL-1 transcription factor cooperatively down regulate CDK-2 to control SAS-6 levels and centriole number
Source: PLoS Genet. 2022 Apr 4;18(4):e1009799. doi: 10.1371/journal.pgen.1009799 (PMC9009770; doi:10.1371/journal.pgen.1009799)
Supplement: S6 Table — (XLSX) [file pgen.1009799.s012.xlsx]

## Sheet: Fig 1B
2013-05-23						2013-05-30
Genotype	0-24 hours		24-48 hours			Genotype	0-24 hours		24-48 hours
	Dead	Alive	Dead	Alive			Dead	Alive	Dead	Alive
zyg-1(it25)-1	67	0	192	0		zyg-1(it25)-1	66	0	175	0
zyg-1(it25)-2	60	0	174	0		zyg-1(it25)-2	49	0	92	0
zyg-1(it25)-3	63	0	168	0		zyg-1(it25)-3	67	0	150	0
zyg-1(it25)-4	71	0	84	0		zyg-1(it25)-4	67	0	129	29
zyg-1(it25)-5	65	0	176	0		zyg-1(it25)-5	56	0	153	0
zyg-1(it25)-6	137	0	164	9		zyg-1(it25)-6	67	0	140	0
zyg-1(it25)-7	81	0	178	5		zyg-1(it25)-7	39	0	157	0
chd-1(ok2798); zyg-1(it25)#25-1	12	7	110	18		chd-1(ok2798); zyg-1(it25)#25-1	56	11	95	38
chd-1(ok2798); zyg-1(it25)#25-2	17	7	75	60		chd-1(ok2798); zyg-1(it25)#25-2	35	7	74	80
chd-1(ok2798); zyg-1(it25)#25-3	8	5	102	42		chd-1(ok2798); zyg-1(it25)#25-3	11	24	89	62
chd-1(ok2798); zyg-1(it25)#25-4	21	4	112	36		chd-1(ok2798); zyg-1(it25)#25-4	34	12	16	112
chd-1(ok2798); zyg-1(it25)#25-5	33	2	59	76		chd-1(ok2798); zyg-1(it25)#25-5	43	18	110	30
chd-1(ok2798); zyg-1(it25)#25-6	18	3	82	56		chd-1(ok2798); zyg-1(it25)#25-6	42	24	99	32
chd-1(ok2798); zyg-1(it25)#25-7	18	6	37	104		chd-1(ok2798); zyg-1(it25)#25-7	Dead	Dead	Dead	Dead
chd-1(ok2798); zyg-1(it25)#66-1	15	39	35	106		chd-1(ok2798); zyg-1(it25)#66-1	41	17	95	40
chd-1(ok2798); zyg-1(it25)#66-2	15	9	31	101		chd-1(ok2798); zyg-1(it25)#66-2	15	25	53	54
chd-1(ok2798); zyg-1(it25)#66-3	37	43	120	57		chd-1(ok2798); zyg-1(it25)#66-3	23	20	22	94
chd-1(ok2798); zyg-1(it25)#66-4	25	50	68	102		chd-1(ok2798); zyg-1(it25)#66-4	34	9	66	70
chd-1(ok2798); zyg-1(it25)#66-5	7	62	21	117		chd-1(ok2798); zyg-1(it25)#66-5	38	16	63	79
chd-1(ok2798); zyg-1(it25)#66-6	46	15	88	54		chd-1(ok2798); zyg-1(it25)#66-6	29	36	77	25
chd-1(ok2798); zyg-1(it25)#66-7	34	20	62	71		chd-1(ok2798); zyg-1(it25)#66-7	42	29	93	27

## Sheet: Fig 1D
2015-10-02					2015-10-14
Genotype	live	dead			Genotype	live	dead
zyg-1(it25)-1	0	70			zyg-1(it25)-1	2	51
zyg-1(it25)-2	0	27			zyg-1(it25)-2	2	57
zyg-1(it25)-3	1	63			zyg-1(it25)-3	3	58
zyg-1(it25)-4	1	60			zyg-1(it25)-4	1	54
zyg-1(it25)-5	1	35			zyg-1(it25)-5	3	66
zyg-1(it25)-6	2	60			zyg-1(it25)-6	2	78
zyg-1(it25)-7	3	67			zyg-1(it25)-7	5	67
zyg-1(it25)-8	0	68			zyg-1(it25)-8	4	60
zyg-1(it25)-9	2	68			zyg-1(it25)-9	2	57
chd-1(bs122); zyg-1(it25)-1	30	15			chd-1(bs122); zyg-1(it25)-1	59	20
chd-1(bs122); zyg-1(it25)-2	45	38			chd-1(bs122); zyg-1(it25)-2	69	20
chd-1(bs122); zyg-1(it25)-3	16	12			chd-1(bs122); zyg-1(it25)-3	53	9
chd-1(bs122); zyg-1(it25)-4	61	17			chd-1(bs122); zyg-1(it25)-4	75	13
chd-1(bs122); zyg-1(it25)-5	28	43			chd-1(bs122); zyg-1(it25)-5	36	16
chd-1(bs122); zyg-1(it25)-6	21	27			chd-1(bs122); zyg-1(it25)-6	60	8
chd-1(bs122); zyg-1(it25)-7	23	40			chd-1(bs122); zyg-1(it25)-7	69	12
chd-1(bs122); zyg-1(it25)-8	67	12			chd-1(bs122); zyg-1(it25)-8	55	8
chd-1(bs122); zyg-1(it25)-9	50	17			chd-1(bs122); zyg-1(it25)-9	43	24

## Sheet: Fig 2D
CHD-1 sfGFP D538Nl/ it25 Embryonic Lethality Quantification at 23.5 C for 24 hours 3-16-16
		Percent viable
chd-1(bs125); it25-1				chd-1(bs122);it25-1				chd-1(bs123); it25- 1					chd-1(bs123); it25- 1
Dead	94	1.05263		Dead	101	8.18182		Dead		95	15.9292		Dead	115	0.862069
Alive	1			Alive	9			Alive		18			Alive	1
chd-1(bs125);it25-2				chd-1(bs122);it25-2				CHD1sfGFP D538N #6/ it25- 2					CHD1sfGFP D538N #54/ it25- 2
Dead	120	0		Dead	97	22.4		Dead		63	25		Dead	71	15.4762
Alive	0			Alive	28			Alive		21			Alive	13
chd-1(bs125);it25-3				chd-1(bs122);it25-3				CHD1sfGFP D538N #6/ it25- 3					CHD1sfGFP D538N #54/ it25- 3
Dead	31	11.4286		Dead	94	16.0714		Dead		83	3.48837		Dead	106	2.75229
Alive	4			Alive	18			Alive		3			Alive	3
chd-1(bs125);it25-4				chd-1(bs122);it25-4				CHD1sfGFP D538N #6/ it25- 4					CHD1sfGFP D538N #54/ it25-4
Dead	92	0		Dead	130	1.51515		Dead		78	17.8947		Dead	83	2.35294
Alive	0			Alive	2			Alive		17			Alive	2
chd-1(bs125);it25-5				chd-1(bs122);it25-5				CHD1sfGFP D538N #6/ it25- 5					CHD1sfGFP D538N #54/ it25- 5
Dead	52	13.3333		Dead	96	8.57143		Dead		87	14.7059		Dead	17	64.5833
Alive	8			Alive	9			Alive		15			Alive	31
chd-1(bs125);it25-6				cchd-1(bs122);it25-6				CHD1sfGFP D538N #6/ it25- 6					CHD1sfGFP D538N #54/ it25- 6
Dead	69	1.42857		Dead	96	10.2804		Dead		75	13.7931		Dead	91	4.21053
Alive	1			Alive	11			Alive		12			Alive	4
chd-1(bs125);it25-7				chd-1(bs122);it25-7				CHD1sfGFP D538N #6/ it25- 7					CHD1sfGFP D538N #54/ it25- 7
Dead	96	1.03093		Dead	75	25		Dead		86	8.51064		Dead	98	2.9703
Alive	1			Alive	25			Alive		8			Alive	3
				chd-1(bs122);it25-8									CHD1sfGFP D538N #54/ it25- 8
				Dead	97	14.9123							Dead	94	2.08333
				Alive	17								Alive	2
	chd-1(bs125); it25-1			chd-1(bs122);it25-1				chd-1(bs123); it25- 1					chd-1(bs123); it25- 1
	1.05263			8.18182				15.9292					0.862069
	0			22.4				25					15.4762
	11.4286			16.0714				3.48837					2.75229
	0			1.51515				17.8947					2.35294
	13.3333			8.57143				14.7059					64.5833
	1.42857			10.2804				13.7931					4.21053
	1.03093			25				8.51064					2.9703
				14.9123									2.08333
average	4.03915			13.3666				14.1888					11.9114
totals
live	15			119				153
dead	554			786				1242
CHD-1 sfGFP D538Nl/ it25 Embryonic Lethality Quantification at 23.5 C for 24 hours 3-23-16
chd-1(bs125); it25-1				chd-1(bs122);it25-1				chd-1(bs123); it25- 1
Dead	70	1.40845		Dead	40	47.3684		Dead		37	46.3768
Alive	1			Alive	36			Alive		32
chd-1sfGFP/it25-2				chd-1comdel/it25-2				CHD1sfGFP D538N #6/ it25- 2
Dead	47	9.61538		Dead	19	66.0714		Dead		14	77.7778
Alive	5			Alive	37			Alive		49
chd-1sfGFP/it25-3				chd-1comdel/it25-3				CHD1sfGFP D538N #6/ it25- 3
Dead	62	1.5873		Dead	34	52.7778		Dead		32	42.8571
Alive	1			Alive	38			Alive		24
chd-1sfGFP/it25-4				chd-1comdel/it25-4				CHD1sfGFP D538N #6/ it25- 4
Dead	44	6.38298		Dead	33	45.9016		Dead		56	25.3333
Alive	3			Alive	28			Alive		19
chd-1sfGFP/it25-5				chd-1comdel/it25-5				CHD1sfGFP D538N #6/ it25- 5
Dead	52	7.14286		Dead	29	59.1549		Dead		24	60.6557
Alive	4			Alive	42			Alive		37
chd-1sfGFP/it25-6				chd-1comdel/it25-6				CHD1sfGFP D538N #6/ it25- 6
Dead	61	1.6129		Dead	15	79.1667		Dead		18	76.3158
Alive	1			Alive	57			Alive		58
chd-1sfGFP/it25-7				chd-1comdel/it25-7				CHD1sfGFP D538N #6/ it25- 7
Dead	63	3.07692		Dead	27	64		Dead		33	47.619
Alive	2			Alive	48			Alive		30
				chd-1comdel/it25-8				CHD1sfGFP D538N #6/ it25- 8
				Dead	23	61.6667		Dead		44	38.8889
				Alive	37			Alive		28
		chd-1(bs125); it25-1				chd-1(bs122);it25-1					chd-1(bs123); it25- 1
		1.40845				47.3684					46.3768
		9.61538				66.0714					77.7778
		1.5873				52.7778					42.8571
		6.38298				45.9016					25.3333
		7.14286				59.1549					60.6557
		1.6129				79.1667					76.3158
		3.07692				64					47.619
						61.6667					38.8889
totals
live		17				323					277
dead		399				220					258
CHD-1 sfGFP D538Nl/ it25 Embryonic Lethality Quantification at 23.5 C for 24 hours 3-30-16
chd-1(bs125); it25-1				chd-1(bs122);it25-1				chd-1(bs123); it25- 1					chd-1(bs123); it25- 1
Dead	57	3.38983		Dead	49	35.5263		Dead		24	63.0769		Dead	77	23.7624
Alive	2			Alive	27			Alive		41			Alive	24
chd-1sfGFP/it25-2				chd-1comdel/it25-2				CHD1sfGFP D538N #6/ it25- 2					CHD1sfGFP D538N #54/ it25- 2
Dead	68	1.44928		Dead	22	69.863		Dead		63	10		Dead	67	21.1765
Alive	1			Alive	51			Alive		7			Alive	18
chd-1sfGFP/it25-3				chd-1comdel/it25-3				CHD1sfGFP D538N #6/ it25- 3					CHD1sfGFP D538N #54/ it25- 3
Dead	56	1.75439		Dead	44	44.3038		Dead		63	25.8824		Dead	45	44.4444
Alive	1			Alive	35			Alive		22			Alive	36
chd-1sfGFP/it25-4				chd-1comdel/it25-4				CHD1sfGFP D538N #6/ it25- 4					CHD1sfGFP D538N #54/ it25-4
Dead	72	1.36986		Dead	48	26.1538		Dead		51	26.087		Dead	66	18.5185
Alive	1			Alive	17			Alive		18			Alive	15
chd-1sfGFP/it25-5				chd-1comdel/it25-5				CHD1sfGFP D538N #6/ it25- 5					CHD1sfGFP D538N #54/ it25- 5
Dead	67	5.6338		Dead	56	34.8837		Dead		57	25.974		Dead	59	21.3333
Alive	4			Alive	30			Alive		20			Alive	16
chd-1sfGFP/it25-6				chd-1comdel/it25-6				CHD1sfGFP D538N #6/ it25- 6					CHD1sfGFP D538N #54/ it25- 6
Dead	72	0		Dead	18	75.6757		Dead		60	23.0769		Dead	55	27.6316
Alive	0			Alive	56			Alive		18			Alive	21
chd-1sfGFP/it25-7				chd-1comdel/it25-7				CHD1sfGFP D538N #6/ it25- 7					CHD1sfGFP D538N #54/ it25- 7
Dead	70	1.40845		Dead	40	42.029		Dead		63	17.1053		Dead	46	26.9841
Alive	1			Alive	29			Alive		13			Alive	17
chd-1sfGFP/it25-8				chd-1comdel/it25-8				CHD1sfGFP D538N #6/ it25- 8					CHD1sfGFP D538N #54/ it25- 8
Dead	78	1.26582		Dead	66	17.5		Dead		61	14.0845		Dead	38	44.1176
Alive	1			Alive	14			Alive		10			Alive	30
		chd-1(bs125); it25-1				chd-1(bs122);it25-1					chd-1(bs123); it25- 1				chd-1(bs123); it25- 1
		3.38983				35.5263					63.0769				23.7624
		1.44928				69.863					10				21.1765
		1.75439				44.3038					25.8824				44.4444
		1.36986				26.1538					26.087				18.5185
		5.6338				34.8837					25.974				21.3333
		0				75.6757					23.0769				27.6316
		1.40845				42.029					17.1053				26.9841
		1.26582				17.5					14.0845				44.1176
totals
live		11				259					326
dead		540				343					895

## Sheet: Fig 3C
WT SPD-2	chd-1(bs122) SPD-2	WT SAS-6	chd-1(bs122) SAS-6
1	1.8	1	3.8
1	1.2	1	2
1	1.9
1	1.6

## Sheet: Fig 3D
Name	Strain	Genotype	Spot #	Centrosome Slice Numbers	Z-projection #	Centrosome Mean	Background Mean	Difference
1-LG120121_1107_emb1	OC1107	zyg-1 (it25); spot::sas-6	1	49-69	20	3901	3688	213
	OC1107	zyg-1 (it25); spot::sas-6	2	50-70	20	3902	3708	194
2-LG120121_1107_emb2	OC1107	zyg-1 (it25); spot::sas-6	1	40-60	20	3670	3236	434
	OC1107	zyg-1 (it25); spot::sas-6	2	50-70	20	3639	3327	312
3-LG120121_1107_emb3	OC1107	zyg-1 (it25); spot::sas-6	1	42-62	20	4007	3470	537
	OC1107	zyg-1 (it25); spot::sas-6	2	38-58	20	3944	3521	423
4-LG120121_1107_emb4	OC1107	zyg-1 (it25); spot::sas-6	1	39-59	20	3975	3754	221
	OC1107	zyg-1 (it25); spot::sas-6	2	39-59	20	4005	3710	295
5-LG120121_1107_emb5	OC1107	zyg-1 (it25); spot::sas-6	1	44-64	20	4177	4030	147
	OC1107	zyg-1 (it25); spot::sas-6	2	40-60	20	4038	3791	247
6-LG120121_1107_emb6	OC1107	zyg-1 (it25); spot::sas-6	1	44-64	20	4586	4337	249
	OC1107	zyg-1 (it25); spot::sas-6	2	47-67	20	4696	4470	226
7-LG010522_1107_emb1	OC1107	zyg-1 (it25); spot::sas-6	1	39-59	20	3647	3511	136
	OC1107	zyg-1 (it25); spot::sas-6	2	43-63	20	3705	3316	389
8-LG010522_1107_emb2	OC1107	zyg-1 (it25); spot::sas-6	1	42-62	20	4471	3373	1098
	OC1107	zyg-1 (it25); spot::sas-6	2	39-59	20	4355	3563	792
9-LG010522_1107_emb3	OC1107	zyg-1 (it25); spot::sas-6	1	37-57	20	3690	3439	251
	OC1107	zyg-1 (it25); spot::sas-6	2	30-50	20	3607	3385	222
10-LG010522_1107_emb4	OC1107	zyg-1 (it25); spot::sas-6	1	41-61	20	3771	3436	335
	OC1107	zyg-1 (it25); spot::sas-6	2	28-48	20	3754	3423	331
11-LG010522_1107_emb5	OC1107	zyg-1 (it25); spot::sas-6	1	51-71	20	3658	3269	389
	OC1107	zyg-1 (it25); spot::sas-6	2	43-63	20	3584	3317	267
12-LG010522_1107_emb6	OC1107	zyg-1 (it25); spot::sas-6	1	32-52	20	3906	3345	561
	OC1107	zyg-1 (it25); spot::sas-6	2	44-64	20	3740	3440	300
13-LG010522_1107_emb7	OC1107	zyg-1 (it25); spot::sas-6	1	48-68	20	3895	3570	325
	OC1107	zyg-1 (it25); spot::sas-6	2	55-75	20	4011	3372	639
14-LG010522_1107_emb8	OC1107	zyg-1 (it25); spot::sas-6	1	54-74	20	3788	3274	514
	OC1107	zyg-1 (it25); spot::sas-6	2	52-72	20	3827	3345	482
15-LG010522_1107_emb9	OC1107		1	37-57		4269	3441	828
	OC1107		2	41-61		3890	3474	416
17-LG020122_1107_emb1	OC1107			22-42		4979	4650	329
	OC1107			52-72		4774	4463	311
18-LG020122_1107_emb2	OC1107			54-74		3797	3325	472
	OC1107			49-69		3729	3367	362
19-LG020122_1107_emb3	OC1107			50-70		3739	3366	373
	OC1107			51-71		3862	3433	429
16-LG011322_1107_emb1	OC1107			62-82		4183	3850	333
				55-75		4159	3825	334
1-LG120121_1108_emb1	OC1108		1	43-63		3755	3384	371
	OC1108		2	51-71		3575	3196	379
2-LG010522_1108_emb2	OC1108			37-57		4090	3529	561
	OC1108			37-57		3919	3633	286
9-LG012422_1108_emb2	OC1108			41-61		5147	4469	678
	OC1108			50-70		4875	4217	658
10-LG012422_1108_emb3	OC1108			37-57		5474	4455	1019
	OC1108			33-53		5425	4400	1025
11-LG012422_1108_emb4	OC1108			42-62		5360	4443	917
	OC1108			47-67		5625	4738	887
12-LG012422_1108_emb5	OC1108			46-66		5359	4833	526
	OC1108			46-66		5723	4689	1034
13-LG012522_1108_emb1	OC1108			38-58		4668	4355	313
	OC1108			38-58		4505	4131	374
14-LG012522_1108_emb2	OC1108			29-49		4860	4318	542
	OC1108			55-75		4702	4174	528
15-LG012522_1108_emb3	OC1108			41-61		4454	4184	270
	OC1108			38-58		4393	4026	367
16-LG012522_1108_emb4	OC1108			49-69		4952	4501	451
	OC1108			45-65		5246	4536	710
17-LG012522_1108_emb5	OC1108			41-61		5229	4477	752
	OC1108			27-47		5181	4570	611
18-LG012522_1108_emb6	OC1108			42-62		4825	4365	460
	OC1108			30-50		5132	4538	594
19-LG020122_1108_emb1	OC1108			46-66		3699	3362	337
	OC1108			37-57		3634	3350	284
20-LG020122_1108_emb2	OC989	spot::sas-6; chd-1		44-64		3633	3371	262
	OC1108			45-65		3486	3369	117
21-LG020122_1108_emb3	OC1108			18-38		4158	3458	700
	OC1108			58-78		3906	3507	399
22-LG020122_1108_emb4	OC1108			46-66		4100	3515	585
	OC989	spot::sas-6; chd-1		42-62		4230	3515	715

## Sheet: Fig 3E
YL-073019
	OC869				OC971
		IntDen C 1	IntDen C 2			IntDen C 1	IntDen C 2
	eb1	95788	50954		eb1	265635	187515
	eb2	53118	79910		eb2	418787	487720
	eb3	141855	104818		eb3	51020	42859
	eb4	136699	122751		eb4	237051	98499
	eb6	265076	211957		eb6	265635	292353
	eb7	0	0		eb6a	157421	182277
	eb8	158980	219486		eb7	280943	278463
	eb9	156565	114572		eb8	336846	345937
	eb10	210524	297996		eb9	134608	184696
	eb11	10339	72091		eb10	109004	167283
	eb12	32458	93005		eb11	254888	203730
	eb13	65853	79156		eb12	213195	88537
	eb14	66781	55755		eb14	177827	155885
	eb15	139863	29843		eb15	162963	167637
	eb17	148335	132069		eb16	197738	194212
	eb18	177610	140746		eb17	42758	24504
	eb19	81699	147412		eb18	279343	266164
	eb20	141500	149809		eb19	263765	225515
					eb20	66502	55876
					eb21	283896	236194
YL-082719
	OC869				OC971
		IntDen C 1	IntDen C 2			IntDen C 1	IntDen C 2
	eb1	200326	166489		eb1	125964	95983
	eb2	246200	269174		eb3	162188	201104
	eb3	42348	33946		eb4	201395	210663
	eb4	267692	307441		eb6	229215	201926
	eb5	376029	435454		eb21	122747	140840
	eb6	333104	432744

## Sheet: Fig 4B
	wild type							chd-1(bs122)
	Prep 1 Rep 1	Prep 1 Rep 2	Prep ! Rep 3	Prep 2 Rep1	Prep 2 Rep 2	Prep 2 Rep 3		Prep 1 Rep 1	Prep 1 Rep 2	Prep ! Rep 3	Prep 2 Rep1	Prep 2 Rep 2	Prep 2 Rep 3
spd-2	1.15	1.101	0.945	0.961	0.911	0.954		0.917	0.858	0.939	0.915	1.013	1.078
sas-6	1	1.245	0.968	0.948	0.916	0.957		0.931	0.893	1.183	1.071	1.222	1.404
cdk-2	1.1282	1.1015	0.8827	1.1055	0.7147	1.1538		1.4209	1.7094	1.4616	1.0949	1.3463	1.4463
cki-2	1.062	1.007	1.089	0.977	0.97	0.907		1.096	0.872	0.99	1.066	1.242	1.331

## Sheet: Fig 5A
6062018						6202018						6272018
		dead	alive	% Viable				dead	alive	% Viable				dead	alive	% Viable
	it25 smd 1	100	0	0			it25 smd 1	90	0	0			it25 smd 1	99	0	0
	it25 smd 2	84	0	0			it25 smd 2	93	0	0			it25 smd 2	74	0	0
	it25 smd 3	92	0	0			it25 smd 3	99	0	0			it25 smd 3	69	0	0
	it25 smd 4	101	0	0			it25 smd 4	89	0	0			it25 smd 4	76	0	0
	it25 smd 5	107	0	0
	it25 smd 6	69	0	0
	it25 smd 7	90	0	0
	it25 bs122 smd1	73	4	5.19481			it25 bs122 smd1	94	2	2.08333			it25 bs122 smd1	62	3	4.61538
	it25 bs122 smd2	96	5	4.9505			it25 bs122 smd2	80	0	0			it25 bs122 smd2	31	5	13.8889
	it25 bs122 smd3	63	4	5.97015			it25 bs122 smd3	67	2	2.89855			it25 bs122 smd3	59	9	13.2353
	it25 bs122 smd4	72	5	6.49351			it25 bs122 smd4	74	1	1.33333			it25 bs122 smd4	33	6	15.3846
	it25 bs122 smd5	77	2	2.53165									it25 bs122 smd5	67	5	6.94444
	it25 bs122 smd6	69	4	5.47945
	it25 bs122 smd7	63	2	3.07692
	it25 dpl 1	74	0	0			it25 dpl 1	102	1	0.970874			it25 dpl 1	84	0	0
	it25 dpl 2	76	0	0			it25 dpl 2	104	0	0			it25 dpl 2	87	1	1.13636
	it25 dpl 3	86	0	0			it25 dpl 3	92	0	0			it25 dpl 3	98	0	0
	it25 dpl 4	109	0	0			it25 dpl 4	104	0	0			it25 dpl 4	70	0	0
	it25 dpl 5	96	0	0
	it25 dpl 6	108	0	0
	it25 dpl 7	100	2	1.96078
	it25 bs122 dpl-1	32	40	55.5556			it25 bs122 dpl-1	37	35	48.6111			it25 bs122 dpl-1	32	26	44.8276
	it25 bs122 dpl-2	22	41	65.0794			it25 bs122 dpl-2	47	25	34.7222			it25 bs122 dpl-2	40	9	18.3673
	it25 bs122 dpl-3	22	31	58.4906			it25 bs122 dpl-3	31	64	67.3684			it25 bs122 dpl-3	29	25	46.2963
	it25 bs122 dpl-4	28	39	58.209			it25 bs122 dpl-4	23	46	66.6667			it25 bs122 dpl-4	30	39	56.5217
	it25 bs122 dpl-5	31	37	54.4118									it25 bs122 dpl-5	21	32	60.3774
	it25 bs122 dpl-6	26	39	60
	it25 bs122 dpl-7	44	24	35.2941
							smd-1 N2-1	0	101	100			smd-1 N2-1	0	65	100
							smd-1 N2-2	0	41	100			smd-1 N2-2	0	91	100
							smd-1 N2-3	0	90	100			smd-1 N2-3	0	107	100
							smd-1 N2-4	0	79	100			smd-1 N2-4	0	79	100
							dpl-1 N2-1	0	96	100			dpl-1 N2-1	0	106	100
							dpl-1 N2-2	0	63	100			dpl-1 N2-2	0	84	100
							dpl-1 N2-3	1	74	98.6667			dpl-1 N2-3	1	95	98.9583
							dpl-1 N2-4	0	31	100			dpl-1 N2-4	0	100	100

## Sheet: Fg 5B
92418
	N2 smd-1(RNAi)			N2 dpl-1(RNAi)			chd-1; smd-1(RNAi)			chd-1; dpl-1(RNAi)
	live	dead	% lethal	live	dead	% lethal	live	dead	% lethal	live	dead	% lethal
1	77	0	0	81	0	0	41	0	0	17	41	70.6897
2	43	0	0	77	1	1.28205	101	0	0	4	101	96.1905
3	59	0	0	56	1	1.75439	78	0	0	26	25	49.0196
4	47	0	0	68	0	0	91	1	1.08696	14	40	74.0741
5	23	0	0	93	0	0	69	0	0	37	10	21.2766
6	87	0	0	85	0	0	85	0	0	3	15	83.3333
ave			0			0.506073			0.181159			62.2501
+/- sd			0			0.798106			0.443748			28.3587
n			336			462			466			315
101018
	N2 smd-1(RNAi)			N2 dpl-1(RNAi)			chd-1; smd-1(RNAi)			chd-1; dpl-1(RNAi)
	live	dead	% lethal	live	dead	% lethal	live	dead	% lethal	live	dead	% lethal
1	97	0	0	61	0	0	44	0	0	32	52	61.9048
2	54	0	0	97	4	3.9604	71	0	0	84	93	52.5424
3	95	0	0	95	3	3.06122	87	0	0	26	25	49.0196
4	74	0	0	48	0	0	89	1	1.11111	60	9	13.0435
5	43	0	0	72	0	0	96	0	0	45	5	10
6	78	0	0	81	0	0	76	0	0	33	45	57.6923
ave			0			1.17027			0.185185			40.7004
+/- sd			0			1.83514			0.453609			23.0444
n			441			461			464			509
101418
	N2 smd-1(RNAi)			N2 dpl-1(RNAi)			chd-1; smd-1(RNAi)			chd-1; dpl-1(RNAi)
	live	dead	% lethal	live	dead	% lethal	live	dead	% lethal	live	dead	% lethal
1	92	2	2.12766	97	2	2.0202	43	0	0	35	2	5.40541
2	87	0	0	61	0	0	72	0	0	26	62	70.4545
3	73	0	0	48	0	0	77	0	0	6	42	87.5
4	56	0	0	74	8	9.7561	49	0	0	40	26	39.3939
5	69	0	0	85	0	0	61	0	0	60	13	17.8082
6	74	0	0	92	1	1.07527	51	0	0	56	8	12.5
ave			0.35461			2.14193			0			38.8437
+/- sd			0.868613			3.81816			0			33.5308
n			453			468			353			376
totals
	N2 smd-1(RNAi)			N2 dpl-1(RNAi)			chd-1; smd-1(RNAi)			chd-1; dpl-1(RNAi)
ave		0.118203			1.27276			0.122115			46.3832		Note: Data converted to percent viable for paper
+/- sd		0.501494			2.43791			0.355431			28.8176
n		1230			1391			1283			1200

## Sheet: Fig 5C
25 °
2019-02-04	0-24 hrs egg laying
		chd-1 (D)				dpl-1(bs169)				chd-1 (D); dpl-1(bs169)
		Live	Dead			Live	Dead			Live	Dead
	1	DNC	DNC			TFTC	TFTC			12	86	0.122449
	2	DNC	DNC			59	8	0.880597		13	65	0.166667
	3	92	2	0.978723		60	3	0.952381		23	65	0.261364
	4	99	2	0.980198		16	31	0.340426		dead	dead
	5	85	1	0.988372		ste	ste			TFTC	TFTC
	6	107	2	0.981651		70	4	0.945946		28	77	0.266667
		n	390			n	251			n	369
		ave	0.982236			ave	0.779837			ave	0.204286
		sd	0.00426166			sd	0.294731			sd	0.0713249
2019-03-19	0-24 hrs egg laying
		chd-1 (D)				dpl-1(bs169)				chd-1 (D); dpl-1(bs169)
		Live	Dead			Live	Dead			Live	Dead
	1	99	0	1		49	13	0.790323		16	79	0.168421
	2	104	0	1		7	15	0.318182		22	93	0.191304
	3	74	0	1		70	12	0.853659		10	104	0.0877193
	4	101	1	0.990196		44	32	0.578947		39	70	0.357798
	5	102	0	1		65	17	0.792683		12	88	0.12
	6	DNC	DNC			STE	STE			DNC	DNC
	7					STE	STE
	8					TFTC	TFTC
		n	481			n	324			n	533
		ave	0.998039			ave	0.666759			ave	0.185049
		sd	0.00438445			sd	0.220949			sd	0.104717
2019-04-02	0-24 hrs egg laying
		chd-1 (D)				dpl-1(bs169)				chd-1 (D); dpl-1(bs169)
		Live	Dead			Live	Dead			Live	Dead
	1	129	1	0.992308		48	35	0.578313		54	48	0.529412
	2	96	0	1		68	23	0.747253		4	87	0.043956
	3	69	2	0.971831		31	62	0.333333		7	42	0.142857
	4	96	1	0.989691		45	62	0.420561		44	52	0.458333
	5	DNC 2 plates				DNC 6 plates				DNC 4 plates
	6
	7
	8
		n	394			n	374			n	338
		ave	0.988457			ave	0.519865			ave	0.29364
		sd	0.0119166			sd	0.18237			sd	0.236495
Totals from 2/4, 3/19. and 4/2
N			3				3				3
n			13				13				13
Average			0.990228				0.656354				0.224381
SteDev			0.00970603				0.240087				0.145903
20
20519	0-24 hrs egg laying
			chd-1 (D)				dpl-1(bs169)				chd-1 (D); dpl-1(bs169)
			Live	Dead			Live	Dead			Live	Dead
		1	65	0	1		TFTC	TFTC			DNC	DNC
		2	23	0	1		TFTC	TFTC			9	33	0.214286
		3	59	0	1		11	16	0.407407		11	34	0.244444
		4	44	0	1		Ste	Ste			missing	missing
		5	DNC	DNC			Ste	Ste			6	38	0.136364
		6	DNC	DNC			34	12	0.73913		0	38	0
			n	191			n	73			n	169
			ave	1			ave	0.573269			ave	0.148773
			sd	0			sd	0.234564			sd	0.109137
2019-03-12	0-24 hrs egg laying
			chd-1 (D)				dpl-1(bs169)				chd-1 (D); dpl-1(bs169)
			Live	Dead			Live	Dead			Live	Dead
		1	44	0	1		TFTC	TFTC			2	30	0.0625
		2	59	0	1		8	16	0.333333		0	28	0
		3	41	0	1		38	14	0.730769		1	40	0.0243902
		4	49	0	1		20	23	0.465116		3	47	0.06
		5	34	0	1		TFTC	TFTC			1	44	0.0222222
		6	DNC	DNC			TFTC	TFTC			DNC	DNC
		7					19	27	0.413043
		8					16	18	0.470588
			n	227			n	199			n	196
			ave	1			ave	0.48257			ave	0.0338225
			sd	0			sd	0.149295			sd	0.0268102
2019-03-18	0-24 hrs egg laying
			chd-1 (D)				dpl-1(bs169)				chd-1 (D); dpl-1(bs169)
			Live	Dead			Live	Dead			Live	Dead
		1	62	0	1		11	21	0.34375		0	44	0
		2	49	1	0.98		STE	STE			6	42	0.125
		3	46	0	1		0	21	0		2	42	0.0454545
		4	37	0	1		12	34	0.26087		24	33	0.421053
		5	42	0	1		25	18	0.581395		7	19	0.269231
		6	DNC	DNC			25	10	0.714286		DIED	DIED
		7					DNC	DNC
		8					DNC	DNC
			n	237			n	177			n	219
			ave	0.996			ave	0.38006			ave	0.172148
			sd	0.00894427			sd	0.27938			sd	0.17269
2019-03-26	0-24 hrs egg laying
			chd-1 (D)				dpl-1(bs169)				chd-1 (D); dpl-1(bs169)
			Live	Dead			Live	Dead			Live	Dead
		1	42	0	1		15	12	0.555556		8	23	0.258065
		2	29	0	1		15	12	0.555556		4	33	0.108108
		3	40	0	1		17	12	0.586207		14	29	0.325581
		4	37	0	1		17	22	0.435897		6	47	0.113208
		5	44	0	1		17	16	0.515152		12	25	0.324324
		6	DNC	DNC			Ste	Ste
		7					Ste	Ste
		8					Ste	Ste
			n	192			n	155			n	201
			ave	1			ave	0.529673			ave	0.225857
			sd	0			sd	0.0581821			sd	0.108666
	Totals
	N			3				3				3
	n			15				15				15
	Average			0.998667				0.464101				0.143942
	SteDev			0.00516398				0.183892				0.138243
	p									p<0.0001
16
2019-03-25	0-48 hrs
			chd-1 (D)				dpl-1(bs169)				chd-1 (D); dpl-1(bs169)
			Live	Dead			Live	Dead			Live	Dead
		1	84	0	1		1	29	0.0333333		0	69	0
		2	92	0	1		31	48	0.392405		0	39	0
		3	96	2	0.979592		15	41	0.267857		0	46	0
		4	DNC	DNC			Bag	Bag			DNC	DNC
		5	DNC	DNC			Ste	Ste			DNC	DNC
		6	DNC	DNC			Ste	Ste			DNC	DNC
		7					Ste	Ste
		8					Ste	Ste
			n	274			n	165			n	154
			ave	0.993197			ave	0.231199			ave	0
			sd	0.0117827			sd	0.182321			sd	0
2019-04-08	0-48 hrs
			chd-1 (D)				dpl-1(bs169)				chd-1 (D); dpl-1(bs169)
			Live	Dead			Live	Dead			Live	Dead
		1	85	1	0.988372		3	52	0.0545455		0	86	0
		2	106	0	1		18	43	0.295082		5	104	0.0458716
		3	101	0	1		54	15	0.782609		5	50	0.0909091
		4	113	0	1		16	72	0.181818		1	97	0.0102041
		5	84	0	1		3	24	0.111111		8	69	0.103896
		6	DNC 1 plate				DNC 2 plates				DNC 1 plate
		7					TFTC 1 PLATE
		8
			n	490			n	300			n	425
			ave	0.997674			ave	0.285033			ave	0.0501762
			sd	0.00520016			sd	0.292279			sd	0.0465804
2019-04-01	0-48 hrs
			chd-1 (D)				dpl-1(bs169)				chd-1 (D); dpl-1(bs169)
			Live	Dead			Live	Dead			Live	Dead
		1	86	9	0.905263		48	31	0.607595		7	89	0.0729167
		2	70	0	1		25	75	0.25		1	61	0.016129
		3	118	0	1		6	47	0.113208		2	42	0.0454545
		4	95	0	1		5	67	0.0694444		4	44	0.0833333
		5	93	1	0.989362		6	85	0.0659341		0	66	0
		6					DNC 5 plates				DNC 1 plate
		7
		8
			n	472			n	395			n	316
			ave	0.978925			ave	0.221236			ave	0.0435667
			sd	0.0414351			sd	0.228544			sd	0.0356975
Totals
			n	1236			n	860			n	895
			ave	0.98943			ave	0.248072			ave	0.036055
			sd,	0.0261207			sd,	0.228839			sd,	0.0397442
12.5
2019-03-25	0-72 hrs
			wild type				chd-1 (D)				dpl-1(bs169)				chd-1 (D); dpl-1(bs169)
			Live	Dead			Live	Dead			Live	Dead			Live	Dead
		1	67	0	1		100	1	0.990099		3	55	0.0517241		0	54	0
		2	121	0	1		102	0	1		0	48	0		0	92	0
		3	136	0	1		109	0	1						0	45	0
			n	324			n	312			n	106			n	191
			ave	1			ave	0.9967			ave	0.0258621			ave	0
			sd	0			sd	0.00571634			sd	0.0365745			sd	0
2019-08-26	0-72 hrs
			wild type				chd-1 (D)				dpl-1(bs169)				chd-1 (D); dpl-1(bs169)
			Live	Dead			Live	Dead			Live	Dead			Live	Dead
		1	100	0	1		112	1	0.99115		4	99	0.038835		0	101	0
		2	111	0	1		106	0	1		9	43	0.173077		0	58	0
		3	92	0	1		79	2	0.975309		8	63	0.112676		0	97	0
			n	303			n	300			n	226			n	256
			ave	1			ave	0.98882			ave	0.108196			ave	0
			sd	0			sd	0.0125096			sd	0.067233			sd	0
2019-09-02	0-72 hrs
			wild type				chd-1 (D)				dpl-1(bs169)				chd-1 (D); dpl-1(bs169)
			Live	Dead			Live	Dead			Live	Dead			Live	Dead
		1	91	0	1		89	0	1		5	43	0.104167		0	49	0
		2	94	0	1		57	0	1		7	53	0.116667		0	48	0
		3	96	0	1		70	1	0.985915		3	59	0.0483871		0	26	0
			n	281			n	217			n	170			n	123
			ave	1			ave	0.995305			ave	0.0897401			ave	0
			sd	0			sd	0.00813169			sd	0.0363541			sd	0
Totals
n					908				829				502				570
ave					1				0.993608				0.0806916				0
sd					0				0.00877982				0.0554838				0

[truncated: 11 more sheets: Fig 5D, Fig 6A, Fig 6B, Fig 6C, Fig 6D, S1B Fig, S1C Fig, S4A Fig, S4B Fig, S5A Fig, S5B Fig]
